# Supplementary material for: Structurally differentiated cis-elements that interact with PU.1 are functionally distinguishable in acute promyelocytic leukemia
Source: J Hematol Oncol. 2013 Apr 2;6:25. doi: 10.1186/1756-8722-6-25 (PMC3618267; doi:10.1186/1756-8722-6-25)
Supplement: Additional file 7: Table S3 — Significantly enriched PML/RARα ChIP regions in NB4 cells. [file 1756-8722-6-25-S7.xls]

## Sheet: Table S5
Table S3. Significantly enriched PML/RARa ChIP regions in NB4 cells
chrom	start	end	length	summit	tags	'-10*LOG10(pvalue)	fold_enrichment	FDR(%)
chr1	987919	990146	2227	1708	121	274.29	10.26	0
chr1	1069636	1071420	1784	479	97	610.12	34.67	0
chr1	1133035	1135261	2226	1340	147	485.49	12.94	0
chr1	1539346	1541314	1968	1283	79	122.43	7.36	0.02
chr1	1684929	1686828	1899	792	144	361.89	15.71	0
chr1	1699171	1703106	3935	2614	241	479.13	17.25	0
chr1	2069693	2070909	1216	441	62	120.05	10.28	0.88
chr1	2071452	2073264	1812	1296	122	222.62	11.6	0.3
chr1	2110633	2111696	1063	502	57	104.11	5.73	0.04
chr1	2151933	2156509	4576	429	93	129.51	4.65	0.02
chr1	2175966	2178307	2341	1263	105	161.96	6.96	0.64
chr1	2209799	2213203	3404	2243	230	556.57	14.24	0
chr1	2467212	2469783	2571	1327	102	112.29	6.78	0.02
chr1	2485774	2488296	2522	1189	126	269.62	9.69	0
chr1	2506140	2508074	1934	1033	95	199.24	10.06	0.48
chr1	2563829	2564848	1019	540	42	179.22	10.37	0
chr1	3401804	3403131	1327	660	92	151.86	7.46	0.03
chr1	3415905	3418969	3064	863	212	273.81	11.06	0
chr1	3421647	3425546	3899	1449	240	424.04	9.61	0
chr1	3426978	3428940	1962	577	127	387.97	16	0.09
chr1	3505116	3506849	1733	1279	71	128.72	6.26	0.02
chr1	3681180	3682908	1728	863	74	213.47	10.85	0
chr1	3805767	3807225	1458	835	88	236.84	10.26	0.29
chr1	4686544	4687667	1123	281	40	112.55	8.86	0.91
chr1	6007792	6011746	3954	1140	344	1224.19	20.89	0
chr1	6019640	6020504	864	456	46	171.67	15.16	0.6
chr1	6154959	6155731	772	438	50	167.26	11.97	0
chr1	6402507	6403724	1217	529	67	176.29	11.63	0
chr1	6489155	6490412	1257	734	71	165.02	11.27	0
chr1	6491747	6493116	1369	329	97	266.39	10.21	0
chr1	7936237	7937249	1012	517	81	334.15	12.94	0
chr1	8855980	8856874	894	436	43	109.97	12.52	0.02
chr1	8860187	8862431	2244	1681	135	404.56	11.69	0
chr1	9051932	9052775	843	209	34	107.06	6.96	0.96
chr1	9215626	9218020	2394	509	160	502.44	16.02	0
chr1	9222198	9222957	759	282	37	119.65	9.45	0.89
chr1	9609382	9610283	901	448	54	159.97	9.3	0
chr1	9699821	9702984	3163	2084	145	221.14	9.74	0
chr1	10047842	10048348	506	345	42	360.68	24.71	0.08
chr1	10056531	10057650	1119	650	57	106.71	11.93	0.97
chr1	10397430	10398468	1038	430	52	194.73	13.92	0.47
chr1	10880224	10881770	1546	727	153	682.59	17.02	0
chr1	10886113	10888137	2024	1556	94	104.23	6.8	0.04
chr1	11646330	11647715	1385	447	55	222.17	14.09	0.3
chr1	11663058	11664713	1655	1115	89	322.56	10.31	0
chr1	11711210	11713760	2550	2068	132	349.19	9.57	0.16
chr1	11718199	11720657	2458	1071	187	685.18	21.02	0
chr1	11720838	11724926	4088	2851	192	380.54	14.52	0
chr1	11787872	11789135	1263	682	76	136.48	7.05	0.02
chr1	11833721	11834443	722	322	39	115.77	8.76	0.02
chr1	11890137	11891477	1340	374	55	123.35	6.33	0.02
chr1	11962137	11963586	1449	893	121	439.43	24.08	0
chr1	12034354	12035820	1466	369	63	228.16	13.72	0
chr1	12132841	12134172	1331	909	61	148.79	10.01	0.74
chr1	12143674	12145696	2022	980	121	194.06	10.86	0
chr1	12150126	12151895	1769	809	91	318.68	14.09	0
chr1	12166730	12169140	2410	503	86	109.9	5.6	0.94
chr1	12179160	12179833	673	326	35	105.8	10.01	0.98
chr1	12577536	12579557	2021	1188	166	816.63	40.7	0
chr1	12586123	12587755	1632	1056	79	217.69	16.11	0.37
chr1	12600484	12602067	1583	1178	69	203.54	8.56	0.46
chr1	15610203	15612180	1977	757	144	368.17	18.39	0
chr1	15614712	15615998	1286	767	119	465.35	15.32	0
chr1	15616195	15617078	883	699	33	116.43	9.75	0.91
chr1	15722847	15724899	2052	945	237	1253.36	32.59	0
chr1	16211499	16212698	1199	932	46	120.1	7.5	0.88
chr1	16404791	16406431	1640	650	89	158	7.23	0
chr1	16712742	16713674	932	438	59	170.51	9.4	0
chr1	16843236	16845005	1769	622	134	155.07	6.09	0.64
chr1	17209436	17210604	1168	424	45	120.55	11.87	0.02
chr1	17212643	17213496	853	490	42	163.2	17.67	0
chr1	17506891	17508090	1199	855	60	207.86	10.31	0
chr1	17630412	17631254	842	461	37	144.88	18.09	0.03
chr1	19125516	19127431	1915	1497	95	126.92	5.9	0.02
chr1	19408516	19409935	1419	920	69	160.79	9.01	0.63
chr1	19707882	19708548	666	239	22	105.42	12.52	0.02
chr1	20364377	20365924	1547	510	69	111.31	5.22	0.91
chr1	20787718	20790209	2491	1998	110	175.66	9.16	0.59
chr1	20859857	20861141	1284	567	49	162.9	8.02	0
chr1	20985103	20986884	1781	1015	69	147.18	6.91	0.03
chr1	21511989	21513488	1499	1098	53	152.69	13.92	0.67
chr1	21523069	21525041	1972	411	101	142.74	5.43	0.02
chr1	21533020	21534399	1379	400	156	572.12	15.26	0
chr1	22217820	22218669	849	447	42	150.67	13.02	0.03
chr1	23368706	23369344	638	206	38	134.13	14.24	0.74
chr1	24107480	24108630	1150	725	83	113.18	6.78	0.02
chr1	24157867	24159555	1688	1385	80	147.97	7.33	0.03
chr1	25046833	25047910	1077	577	60	136.51	7.46	0.02
chr1	25165100	25166797	1697	896	76	113.16	8.14	0.02
chr1	25219545	25222432	2887	2174	239	1046.78	32.03	0
chr1	25232216	25234359	2143	985	144	396.05	15.62	0.1
chr1	25748196	25749308	1112	532	52	155.02	8.46	0
chr1	26018449	26021136	2687	433	112	209.02	7.07	0.45
chr1	26195958	26196747	789	209	63	297.13	19.5	0.12
chr1	26368509	26369845	1336	465	70	139.21	10.17	0.02
chr1	26477857	26480232	2375	1705	212	782.03	28.17	0
chr1	26480437	26485722	5285	3544	388	640.31	28.26	0
chr1	26485834	26486966	1132	468	55	143.58	9.45	0.7
chr1	26487177	26490420	3243	2318	300	1095.63	13.26	0
chr1	26577135	26578312	1177	504	115	519.36	18.99	0
chr1	26729133	26730482	1349	699	76	164.86	10.55	0
chr1	26740471	26743551	3080	1027	227	289.31	11.8	0.17
chr1	26753029	26755553	2524	212	94	450.74	15.42	0.12
chr1	26818971	26820966	1995	1079	143	604.23	19.69	0
chr1	27200691	27201572	881	424	43	141.02	12.28	0.72
chr1	27310701	27311962	1261	633	151	384.46	12.48	0
chr1	27540252	27542989	2737	2309	186	399.41	16.79	0.1
chr1	27547647	27548561	914	462	38	135.98	12.92	0.02
chr1	27601853	27603223	1370	925	78	244.65	12.66	0
chr1	27825051	27825957	906	259	60	294.72	20.76	0.12
chr1	27829679	27833872	4193	1375	193	413.88	12.18	0.1
chr1	27857714	27859555	1841	443	87	214.2	7.4	0.39
chr1	28083491	28085241	1750	1031	57	112.85	7.99	0.91
chr1	28353938	28354461	523	186	31	147.11	13.98	0.72
chr1	28375318	28376698	1380	485	46	129.51	11.6	0.75
chr1	28568310	28569609	1299	435	56	120.1	6.26	0.02
chr1	28847047	28848115	1068	701	62	139.5	9.38	0.71
chr1	28935156	28936660	1504	424	82	319.91	21.21	0
chr1	29083513	29084554	1041	708	54	163.01	10.84	0
chr1	31001138	31003700	2562	1243	330	1814.86	42.43	0
chr1	31014245	31015018	773	383	26	102.54	9.24	0.03
chr1	31028054	31029510	1456	1164	60	122.24	6.96	0.8
chr1	31164305	31165371	1066	753	34	114.36	9.9	0.9
chr1	31310793	31311903	1110	698	37	127.84	12.4	0.02
chr1	31400406	31401350	944	663	31	125.39	9.69	0.02
chr1	31415958	31416661	703	457	49	195.85	17.17	0.47
chr1	32176284	32177173	889	531	116	735.98	24.32	0
chr1	32177586	32178779	1193	652	98	191.96	8.46	0
chr1	32181793	32183436	1643	981	109	353.84	17.43	0
chr1	32194152	32194795	643	258	45	192.67	13.95	0.46
chr1	32575369	32577331	1962	352	101	169.85	7.98	0
chr1	32588914	32590352	1438	385	52	107.08	8.7	0.02
chr1	33054648	33057542	2894	1109	254	588.64	16.04	0
chr1	33229754	33232119	2365	1036	116	106.55	5.18	0.02
chr1	33293338	33294045	707	348	32	105.45	8.57	0.99
chr1	33364998	33366235	1237	754	107	288.06	10.85	0
chr1	33588056	33588956	900	501	75	255.68	13.69	0
chr1	33671807	33672410	603	348	45	232.71	19.78	0
chr1	35814971	35816430	1459	476	76	153.81	9.16	0
chr1	36007223	36008625	1402	351	54	154.78	7.61	0
chr1	36611671	36613465	1794	555	180	606.35	15.03	0
chr1	36624405	36625399	994	495	64	173.79	9.5	0
chr1	36720615	36721722	1107	526	51	148.26	10.36	0.03
chr1	36724769	36725796	1027	490	87	409.71	19.96	0.1
chr1	36967587	36969026	1439	956	71	161.56	6.59	0
chr1	37716604	37718960	2356	1443	191	751.05	24.16	0
chr1	37961068	37962409	1341	780	75	154.28	6.7	0
chr1	39228799	39229593	794	366	26	122.76	12.77	0.02
chr1	40172243	40173384	1141	445	78	196.57	11.42	0
chr1	40277356	40279442	2086	956	107	137.14	5.97	0.02
chr1	40537454	40538430	976	470	49	136.66	10.44	0.71
chr1	40551616	40553242	1626	525	72	135.34	7.35	0.73
chr1	41591825	41592780	955	430	48	133.31	9.51	0.02
chr1	41670701	41671651	950	440	65	218	14.7	0.37
chr1	41921988	41923014	1026	499	64	162.66	10.61	0.64
chr1	41964878	41967536	2658	2373	141	219.74	6.48	0
chr1	41976922	41978556	1634	530	89	216.67	11.08	0
chr1	41989182	41990335	1153	612	53	121.67	8.6	0.81
chr1	43627522	43628546	1024	705	51	155.33	9.04	0.65
chr1	44071830	44073947	2117	996	108	120.09	7.48	0.88
chr1	44306453	44307690	1237	518	64	310.67	17.02	0.13
chr1	44959695	44960371	676	271	40	122.42	11.39	0.8
chr1	44968704	44969900	1196	642	57	303.68	14.88	0
chr1	45013359	45015105	1746	381	62	111.1	7.43	0.92
chr1	45037939	45038814	875	534	55	160.7	8.77	0
chr1	45043593	45048796	5203	1332	486	1994.68	37.98	0
chr1	45541824	45543278	1454	590	70	105.18	8.86	0.99
chr1	46370440	46372057	1617	649	68	141.38	5.81	0.02
chr1	46818677	46819354	677	400	29	110.44	10.34	0.02
chr1	51215652	51216897	1245	987	62	122.03	7.23	0.02
chr1	52294259	52296086	1827	830	102	285.02	15.79	0
chr1	52790725	52792336	1611	1089	65	187.26	7.84	0
chr1	52875118	52876193	1075	691	48	142.35	9.63	0.71
chr1	52941206	52942058	852	432	89	353.81	12.65	0
chr1	53476333	53477492	1159	456	70	218.06	14.47	0
chr1	54458167	54459412	1245	729	53	112.4	6.26	0.02
chr1	54701804	54703718	1914	1191	84	168	6.96	0.57
chr1	54779894	54783001	3107	991	145	205.54	6.49	0
chr1	59133304	59135301	1997	1760	90	107.92	5.43	0.02
chr1	59137047	59138186	1139	481	54	161.22	8.39	0
chr1	59530570	59531470	900	241	61	336.04	24.14	0
chr1	59715334	59715952	618	368	42	168.72	11.3	0
chr1	61314977	61315800	823	417	47	289.65	26.77	0.17
chr1	63605169	63606459	1290	807	47	116.65	6.51	0.02
chr1	66050245	66050873	628	222	23	103.23	12.26	0.99
chr1	66574056	66574923	867	353	89	461.48	25.67	0
chr1	66631519	66632615	1096	467	78	240.86	13.92	0.3
chr1	67168058	67169163	1105	531	63	159.82	6.15	0
chr1	67292048	67292949	901	447	51	201.33	13.56	0
chr1	67923090	67925295	2205	1882	122	163.26	7.23	0
chr1	75962293	75963440	1147	790	48	138.23	9.64	0.7
chr1	84743756	84745332	1576	1228	109	603.98	34.4	0
chr1	84928579	84929423	844	214	28	115.07	8.72	0.02
chr1	88921718	88922840	1122	595	99	388.14	14.11	0
chr1	89549769	89550504	735	491	32	157.46	16.53	0.66
chr1	90232795	90233676	881	345	32	122.31	8.53	0.02
chr1	92713823	92715030	1207	525	117	345.67	12.73	0
chr1	92721346	92725940	4594	2603	274	799.94	11.83	0
chr1	93316952	93317781	829	286	47	130.32	9.04	0.02
chr1	94951629	94952229	600	383	27	106.35	11.36	0.02
chr1	109443925	109444761	836	308	43	117.72	8.26	0.02
chr1	109963494	109965483	1989	359	80	165.11	6.56	0
chr1	110134577	110135542	965	476	54	147.12	11.97	0.03
chr1	110165071	110166105	1034	467	59	117.87	6.93	0.02
chr1	110682274	110684363	2089	318	98	316.61	17.41	0.13
chr1	111851455	111852966	1511	403	104	207.14	6.72	0
chr1	113044282	113045472	1190	732	130	586.59	19.49	0
chr1	114248471	114250178	1707	889	89	212.88	11.53	0
chr1	114432362	114433221	859	428	39	107.13	9.75	0.96
chr1	116847749	116849217	1468	977	116	510.11	28.78	0
chr1	120486932	120487377	445	157	16	111.26	18.4	0.91
chr1	143841022	143841764	742	301	46	174.59	15.52	0.58
chr1	144184049	144186353	2304	1474	86	142.74	6.09	0.71
chr1	146272805	146273994	1189	668	74	130.1	8.01	0.02
chr1	146460396	146461196	800	176	27	171.03	23.9	0
chr1	146607834	146608606	772	160	38	285.31	27.48	0
chr1	147481129	147482943	1814	190	90	224.76	7.86	0
chr1	148397894	148399045	1151	722	51	131.73	9.28	0.76
chr1	148473403	148475542	2139	339	88	186.24	10.21	0.52
chr1	148788220	148789376	1156	676	46	150.65	8.83	0.03
chr1	148850367	148851433	1066	419	83	515.11	37.14	0
chr1	149216115	149217052	937	460	64	131.51	9.04	0.02
chr1	149296632	149299179	2547	2120	119	178.76	9.32	0
chr1	149520058	149522886	2828	2458	130	272.56	8.95	0
chr1	149528879	149530577	1698	1241	65	182.68	9.95	0.57
chr1	150148234	150149304	1070	436	63	153.39	7.46	0
chr1	151774645	151776728	2083	804	96	147.09	6.96	0.72
chr1	151783672	151785429	1757	741	83	170.09	9.28	0.59
chr1	151804740	151806336	1596	1080	104	216.18	10.85	0
chr1	151848016	151850598	2582	358	104	165.85	12.2	0
chr1	152183980	152186489	2509	1186	164	336.33	8.57	0
chr1	152421079	152422007	928	495	72	238.27	8.14	0
chr1	153239158	153241592	2434	1730	122	271.89	6.58	0.15
chr1	153242494	153244571	2077	430	88	165.97	12.89	0
chr1	153323099	153325743	2644	2228	109	133.48	6.1	0.02
chr1	153416706	153419330	2624	1435	120	332.81	18.21	0.14
chr1	154206689	154207848	1159	442	64	181.14	13.11	0.56
chr1	154210594	154216384	5790	2160	303	849.12	18.35	0
chr1	154225323	154227861	2538	644	105	105.07	3.94	0.99
chr1	154290136	154292413	2277	1164	104	134.48	5.73	0.02
chr1	154350233	154352843	2610	468	120	141.65	5.9	0.02
chr1	154362220	154364114	1894	480	109	187.31	7.14	0
chr1	154692636	154694320	1684	1200	91	251.29	9.64	0.14
chr1	154726570	154729698	3128	2622	130	205.04	10.83	0.47
chr1	154736482	154738052	1570	944	83	239.38	10.4	0
chr1	154740908	154742386	1478	471	198	1114.3	36.36	0
chr1	154787758	154788984	1226	720	41	114.24	8.7	0.9
chr1	154896220	154897538	1318	617	132	437.15	16.82	0
chr1	154927961	154929787	1826	1151	55	112.81	6.33	0.91
chr1	158146537	158147505	968	521	69	204.03	15.25	0.47
chr1	158159645	158162714	3069	1795	321	1077.52	14.11	0
chr1	158337327	158338120	793	350	43	106.79	7.6	0.02
chr1	159249699	159250954	1255	705	100	244.16	10.85	0
chr1	159304743	159306874	2131	1609	98	172.56	7.95	0
chr1	159319407	159320643	1236	680	128	371.62	12.53	0.09
chr1	159368369	159370318	1949	1026	77	116.23	6.2	0.02
chr1	159542032	159543936	1904	536	75	126.5	8.19	0.76
chr1	159635611	159636703	1092	749	52	173.68	13.59	0.58
chr1	159776254	159776976	722	365	28	140.29	16.06	0.02
chr1	159962085	159964073	1988	1354	115	111.95	7.6	0.02
chr1	159985850	159987022	1172	300	71	109.59	8.08	0.02
chr1	165457361	165458582	1221	1062	42	106.64	5.43	0.02
chr1	165836817	165838046	1229	575	107	438.66	23.21	0.12
chr1	165950004	165951001	997	546	44	192.99	18.57	0.46
chr1	166171551	166173774	2223	1865	82	109.08	5.04	0.02
chr1	167840570	167841248	678	364	34	169.28	20.89	0.58
chr1	172103165	172104648	1483	556	71	127.33	5.43	0.02
chr1	177177532	177179229	1697	349	70	158.72	8.24	0
chr1	178053390	178055685	2295	1408	156	491.75	21.23	0
chr1	178055806	178056963	1157	772	74	167.43	7.76	0.57
chr1	178059848	178060705	857	362	55	125.13	9.95	0.02
chr1	178367019	178368309	1290	478	58	171.59	18.21	0.6
chr1	179278680	179279414	734	295	31	144.35	21.42	0.71
chr1	179324034	179325052	1018	506	39	113.32	8.66	0.02
chr1	179348174	179348871	697	325	39	155.47	11.88	0.65
chr1	180429458	180430268	810	316	30	117.5	13.15	0.91
chr1	180494755	180495673	918	646	71	240.8	11.84	0.3
chr1	180535649	180536352	703	290	44	153.27	10.3	0
chr1	180719838	180721082	1244	613	79	137.71	9.13	0.02
chr1	180851513	180852467	954	581	66	241.12	12.52	0
chr1	180865261	180865858	597	372	35	236.19	27.06	0.29
chr1	181258326	181260201	1875	1508	70	165.68	8.3	0
chr1	181515268	181516316	1048	454	71	277.72	18.22	0
chr1	184610783	184611875	1092	530	55	105.04	7.8	0.02
chr1	195436686	195437601	915	592	34	102.09	8.44	0.03
chr1	199123268	199125047	1779	944	216	969.7	26.9	0
chr1	199132259	199133428	1169	374	65	104.42	8.14	0.04
chr1	199254827	199255800	973	432	60	226.41	19.39	0.31
chr1	199258675	199260764	2089	635	68	154.87	6.78	0.64
chr1	200217844	200219389	1545	1138	57	100.31	6.33	0.03
chr1	200378522	200380742	2220	460	139	562.24	16.07	0
chr1	200394729	200399951	5222	1687	391	1500.06	21.03	0
chr1	200850835	200852896	2061	1168	113	219.63	7.23	0
chr1	201042335	201043016	681	523	29	105.46	9.93	0.02
chr1	201410918	201412306	1388	778	72	152.77	12.03	0
chr1	201422181	201423361	1180	478	67	168.16	8.68	0
chr1	201522309	201523860	1551	1054	106	229.74	10.95	0
chr1	201556473	201557384	911	409	55	157.63	9.67	0.66
chr1	201909419	201910486	1067	509	68	187.22	10.79	0.5
chr1	202005001	202005789	788	401	34	163.75	20.67	0
chr1	202425750	202426692	942	338	37	117.47	12.82	0.02
chr1	202652654	202653793	1139	227	46	129.21	8.06	0.02
chr1	202696585	202698062	1477	633	64	105.53	6.15	0.02
chr1	202701523	202702459	936	466	50	121.6	11.36	0.83
chr1	203520060	203521217	1157	601	140	507.97	15.54	0
chr1	203521687	203524688	3001	2468	157	407	17.84	0.1
chr1	204426833	204427626	793	380	43	142.13	12.53	0.73
chr1	204495116	204495991	875	405	44	122.93	6.89	0.02
chr1	204707922	204708656	734	225	45	105.79	8.32	0.98
chr1	204796706	204797625	919	465	39	106.3	8.88	0.02
chr1	204947800	204948398	598	390	24	104.11	16.24	0.99
chr1	205444752	205445397	645	406	36	228.69	25.86	0.32
chr1	205560798	205562521	1723	657	133	417.12	11.53	0
chr1	209754809	209756163	1354	588	133	454.91	13.99	0
chr1	209914931	209916264	1333	904	96	163.61	8.36	0
chr1	209934565	209936000	1435	625	82	154.14	9.04	0
chr1	210654152	210655147	995	815	57	131.31	7.29	0.76
chr1	211031328	211032235	907	533	52	100.22	8.98	0.03
chr1	217328540	217329338	798	514	65	107.48	7.54	0.02
chr1	219982212	219983415	1203	746	76	295.64	17.26	0
chr1	220829622	220830207	585	228	34	108.53	11.42	0.93
chr1	222757451	222758512	1061	449	78	259.61	9.77	0
chr1	222877204	222878909	1705	1095	92	106.39	5.36	0.02
chr1	223504690	223505266	576	340	43	321.68	31.13	0.14
chr1	223699059	223699880	821	412	35	131.63	14.45	0.76
chr1	224253238	224254526	1288	452	82	199.66	7.34	0
chr1	224440287	224441626	1339	747	68	129.38	9.16	0.02
chr1	224604237	224605020	783	341	34	137.69	11.84	0.72
chr1	224897208	224899520	2312	570	141	168.47	6.29	0.58
chr1	224916884	224917938	1054	500	67	290.36	16.82	0
chr1	224971436	224972293	857	529	27	108.81	9.95	0.94
chr1	226188863	226189875	1012	373	42	121.62	8.03	0.83
chr1	226419519	226421156	1637	476	58	109.66	7.41	0.02
chr1	226706342	226707858	1516	612	90	298.04	14.92	0
chr1	227229358	227230451	1093	933	45	124.59	9.25	0.77
chr1	227269857	227271409	1552	1078	72	113.08	6.65	0.91
chr1	227350290	227351785	1495	410	79	115.96	7.28	0.02
chr1	227760855	227761906	1051	313	50	112.38	6.2	0.02
chr1	228268886	228269460	574	241	38	170.05	14.56	0
chr1	232701166	232702126	960	480	49	179.56	16.06	0
chr1	232724603	232726334	1731	482	103	177.74	11.06	0
chr1	232801394	232803276	1882	1054	66	237.89	12.45	0
chr1	232809498	232811136	1638	1111	114	256.04	14.38	0
chr1	232925541	232928223	2682	321	116	171.01	6.7	0.59
chr1	232974642	232975434	792	393	54	179.08	9.08	0.58
chr1	233044844	233045848	1004	524	43	112.55	8.45	0.91
chr1	233068312	233069278	966	533	63	114.23	5.72	0.89
chr1	233077730	233079196	1466	1152	98	330.85	13.48	0.14
chr1	233157436	233158325	889	297	67	239.82	13.92	0.3
chr1	233159196	233162800	3604	729	181	357.64	15.39	0.08
chr1	233177168	233178689	1521	571	74	236.32	13.09	0.29
chr1	233180531	233184276	3745	3034	378	1550.46	25.41	0
chr1	233213058	233215286	2228	978	209	1098.25	35.89	0
chr1	233556548	233557455	907	204	63	228.16	13.14	0
chr1	233871793	233873265	1472	673	79	150.27	7.59	0.68
chr1	234095920	234097534	1614	1185	89	245.01	14.19	0
chr1	234184320	234185364	1044	432	48	111.53	7.78	0.91
chr1	241331418	241331990	572	410	20	101.11	12.44	0.03
chr1	241343918	241344375	457	267	20	122.49	15.19	0.02
chr1	241483959	241486489	2530	472	125	211.34	12.39	0
chr1	243064139	243065995	1856	912	158	878.53	31.95	0
chr1	243093531	243094986	1455	895	52	104.55	6.91	0.04
chr1	243199469	243201484	2015	1457	99	213.09	10.85	0
chr1	244449153	244449952	799	492	45	169.53	12.32	0.58
chr1	245012214	245012960	746	537	56	119.11	5.96	0.02
chr1	245333759	245334565	806	605	32	120.19	9.05	0.88
chr1	245619986	245620529	543	367	30	107.69	9.94	0.95
chr1	245641257	245642177	920	461	53	165.95	15.03	0
chr1	245645268	245646458	1190	579	53	107.52	7.35	0.95
chr1	247133694	247135062	1368	819	59	152.43	8.95	0.67
chr2	86	994	908	750	25	128.56	12.27	0.74
chr2	3583543	3584684	1141	590	64	172.91	10.08	0
chr2	7065046	7066555	1509	660	88	317.22	15.42	0.13
chr2	8359201	8360416	1215	622	67	162.01	10.13	0
chr2	8360870	8361573	703	345	34	108.53	12.25	0.93
chr2	8591533	8594167	2634	978	269	1213.74	24.37	0
chr2	8600458	8604742	4284	2208	382	1526.12	25.91	0
chr2	8640574	8641974	1400	609	69	210.62	7.89	0
chr2	8655562	8656202	640	464	46	160.38	13.75	0
chr2	9612638	9614053	1415	559	76	230.09	10.85	0
chr2	9713769	9714486	717	361	31	148.7	19.73	0.03
chr2	10177553	10178467	914	730	46	150.12	9.45	0.68
chr2	10342566	10343894	1328	759	105	186.33	7.1	0
chr2	10359670	10362657	2987	532	135	350.23	9.45	0.16
chr2	10387909	10391366	3457	1464	360	1013.44	11.14	0
chr2	10439933	10440814	881	503	62	200.14	14.45	0.45
chr2	10464898	10466491	1593	746	85	112.11	6.96	0.92
chr2	20248365	20250448	2083	769	111	152.6	7.87	0
chr2	20587491	20589345	1854	1142	197	756.38	15.67	0
chr2	20655639	20658014	2375	1282	140	297.69	18.57	0.12
chr2	25370364	25371943	1579	1278	78	146.72	8.35	0.72
chr2	26084950	26086055	1105	487	59	138.49	8.32	0.02
chr2	26473033	26473367	334	165	22	123.3	13.56	0.02
chr2	26845317	26846270	953	341	96	308.54	11.37	0
chr2	27966168	27968050	1882	588	194	503.54	19.1	0
chr2	28434475	28437986	3511	1338	311	938.45	20.09	0
chr2	28482852	28483894	1042	547	61	185.15	13.11	0.52
chr2	28827508	28828897	1389	415	76	159.98	9.83	0
chr2	28946227	28947546	1319	474	75	171.74	12.21	0
chr2	29087217	29089544	2327	1674	234	804.28	22.92	0
chr2	31394692	31396731	2039	527	89	226.07	11.57	0
chr2	32089268	32090111	843	446	49	139.09	7.63	0.02
chr2	32434908	32436112	1204	385	40	107.81	7.19	0.02
chr2	37751525	37753896	2371	1899	104	283.79	10.12	0.17
chr2	38723631	38724897	1266	931	55	141.79	9.82	0.02
chr2	42890916	42891700	784	283	50	215.93	17.04	0
chr2	42986044	42988301	2257	1707	90	142.35	6.05	0.71
chr2	43039383	43040687	1304	932	59	156.11	9.67	0.65
chr2	43040812	43043212	2400	1487	90	127.66	8.19	0.77
chr2	43210450	43215421	4971	1390	523	1451.13	18.54	0
chr2	43238258	43240051	1793	967	109	438.81	15.21	0.12
chr2	43248867	43251236	2369	618	168	219.64	7.03	0
chr2	43258378	43260401	2023	1399	101	200.03	7.44	0
chr2	43290696	43292185	1489	759	190	584.05	15.67	0
chr2	43301491	43303066	1575	1209	62	126.2	6.38	0.02
chr2	43304541	43308812	4271	388	162	282.13	7.36	0
chr2	46377290	46378198	908	556	34	110.23	9.5	0.02
chr2	47862953	47864729	1776	1391	71	163.08	6.91	0
chr2	54654892	54655663	771	372	44	125.67	10.83	0.77
chr2	58126935	58128413	1478	1094	66	141.05	7.51	0.02
chr2	60961546	60962728	1182	872	38	132.88	8.14	0.02
chr2	61968786	61969766	980	696	52	150.89	9.76	0.03
chr2	62275847	62276699	852	415	34	116.99	10.85	0.02
chr2	63920925	63922820	1895	1092	87	116.58	4.54	0.02
chr2	64714798	64715390	592	430	28	101.63	13.29	0.03
chr2	64716354	64717756	1402	820	161	635.17	20.56	0
chr2	64736424	64736923	499	335	26	117	11.99	0.02
chr2	64831153	64832238	1085	587	46	117.16	6.41	0.02
chr2	64939737	64941163	1426	355	141	719.36	22.13	0
chr2	65126107	65126980	873	403	51	201.73	16.33	0
chr2	65210366	65211811	1445	976	66	118.12	5.79	0.02
chr2	65516374	65517962	1588	878	90	444.15	18.92	0.12
chr2	68445687	68446388	701	248	83	347.48	15.24	0.16
chr2	68507522	68508265	743	580	31	114.37	10.36	0.9
chr2	69257754	69258649	895	366	55	245.71	18.57	0.22
chr2	69722821	69725540	2719	619	152	378.63	18.75	0
chr2	69773909	69774808	899	325	59	128.5	8.91	0.74
chr2	70166689	70168185	1496	701	59	134.65	6.91	0.02
chr2	70204444	70205477	1033	479	56	129.58	7.96	0.02
chr2	70221182	70223714	2532	2120	171	336	8.95	0
chr2	70552761	70554432	1671	630	100	218.51	6.33	0.29
chr2	70767235	70768212	977	484	94	376.84	18.31	0
chr2	71963231	71964309	1078	580	76	122.79	8.03	0.02
chr2	72005659	72006960	1301	497	66	192	12.7	0.46
chr2	72013325	72016355	3030	2027	217	716.31	31.68	0
chr2	72031114	72031977	863	418	71	329.21	21.28	0.14
chr2	73364582	73366391	1809	692	152	696.92	23.98	0
chr2	74051656	74051977	321	162	32	125.85	10.25	0.77
chr2	74258696	74259868	1172	892	39	157.99	12.77	0
chr2	85408387	85409333	946	231	47	102.79	6.15	0.03
chr2	85485902	85486955	1053	539	62	151.19	8.82	0.03
chr2	85619141	85621078	1937	332	78	174.74	7.4	0
chr2	85641442	85642833	1391	1077	47	116.52	8.18	0.02
chr2	85657939	85660759	2820	1153	78	108.7	8.28	0.02
chr2	85668031	85669564	1533	410	53	121.71	10.12	0.81
chr2	86152921	86153785	864	562	39	135.72	9.28	0.74
chr2	88320322	88320947	625	249	33	154.77	16.28	0
chr2	96173293	96177003	3710	2766	210	234.8	8.02	0
chr2	96186044	96187921	1877	554	118	275.9	9.89	0
chr2	96289642	96290708	1066	532	49	105.31	6.59	0.02
chr2	96666989	96668376	1387	471	85	255.46	12.68	0
chr2	97853220	97853879	659	347	26	102.54	10.42	0.03
chr2	98491567	98492379	812	165	64	305.54	19.39	0.13
chr2	98787984	98789776	1792	417	129	414.69	17.22	0.11
chr2	99471898	99473730	1832	1319	81	158.89	9.18	0
chr2	100273680	100275380	1700	512	114	330.33	13.75	0
chr2	101456646	101458262	1616	390	58	127.6	5.97	0.02
chr2	101943646	101945784	2138	744	105	199.25	7.6	0
chr2	105850688	105851616	928	399	46	127.27	8.7	0.76
chr2	105856324	105857147	823	455	59	253.69	19.6	0.14
chr2	108431482	108432484	1002	538	43	164.07	12.89	0
chr2	109014067	109015135	1068	767	51	220.75	12.65	0.3
chr2	109110821	109112879	2058	1074	123	360.71	13.15	0
chr2	109195629	109197946	2317	1175	246	739.65	13.92	0
chr2	109221316	109222160	844	350	61	335.56	26.8	0.15
chr2	111594229	111595324	1095	431	46	113.58	6.55	0.02
chr2	112172605	112173513	908	442	65	248.05	15.61	0.14
chr2	112179542	112181104	1562	547	74	152.57	11.18	0
chr2	113118915	113120341	1426	863	100	252.51	7.54	0
chr2	113179756	113180636	880	673	53	187.07	13.21	0.5
chr2	114076675	114078575	1900	890	161	1233.58	41.56	0
chr2	114230120	114231200	1080	667	42	106.62	6.4	0.02
chr2	119696948	119698501	1553	630	91	350.44	19.62	0
chr2	119905192	119906122	930	432	50	156.89	11.3	0
chr2	120725957	120728030	2073	1270	99	281.47	9.95	0.16
chr2	122003911	122005414	1503	1083	80	232.86	9.5	0
chr2	122123288	122124496	1208	793	48	117.53	6.91	0.02
chr2	122173194	122174393	1199	472	72	125.18	9.5	0.02
chr2	122212428	122213228	800	390	54	173.68	16.73	0.58
chr2	127130494	127132711	2217	1638	228	617.82	18.09	0
chr2	127538332	127539598	1266	854	100	236.87	10.18	0
chr2	128564762	128565823	1061	362	58	118.55	7.98	0.02
chr2	128946668	128948510	1842	695	101	208.17	8.62	0.48
chr2	129208225	129209776	1551	596	95	357.47	12.93	0.08
chr2	135392021	135393420	1399	574	60	136.2	5.88	0.02
chr2	136481973	136482830	857	425	50	111.56	10.37	0.91
chr2	136590137	136591908	1771	1179	101	245.96	9.17	0
chr2	136719378	136720751	1373	911	95	304.64	13.77	0.12
chr2	138180760	138181954	1194	474	71	198.99	13.09	0
chr2	145177771	145178423	652	311	35	104.63	10.43	0.02
chr2	161724725	161726200	1475	1081	70	223.94	9.64	0.31
chr2	169633995	169634768	773	372	40	146.72	12.32	0.72
chr2	171437816	171438785	969	380	49	148.28	12.53	0.73
chr2	175239076	175239875	799	585	33	121.27	9.2	0.86
chr2	175740234	175741283	1049	668	46	147.81	10.68	0.73
chr2	176036328	176037486	1158	766	48	149.47	8.44	0.03
chr2	176049962	176050486	524	229	32	182.01	17.41	0.56
chr2	177836337	177837063	726	260	44	186.87	15.19	0
chr2	177837380	177838714	1334	702	65	156.21	7.1	0
chr2	179443713	179444150	437	243	20	126.48	15.19	0.02
chr2	182029337	182031471	2134	1801	119	211.06	7.54	0
chr2	190152427	190154435	2008	957	131	591.13	36.78	0
chr2	190916355	190917659	1304	446	69	183.05	12.94	0
chr2	191106779	191108179	1400	860	92	399.21	14.12	0
chr2	198072442	198073494	1052	432	48	191.8	12.89	0
chr2	200028439	200029593	1154	382	60	264.06	19.67	0
chr2	201643853	201645302	1449	886	55	193.56	10.08	0
chr2	201688561	201690672	2111	1184	124	457.97	14.36	0
chr2	201691159	201691869	710	228	41	191.35	13.92	0.45
chr2	201830264	201831890	1626	1085	57	138.16	9.86	0.7
chr2	202023871	202024942	1071	600	44	101.55	6.33	0.03
chr2	204384436	204385144	708	299	44	192.67	21.39	0.46
chr2	208197799	208199464	1665	563	65	199.97	9.93	0
chr2	208342288	208343391	1103	450	64	129.85	6.03	0.02
chr2	208826692	208828868	2176	544	158	531.04	18.95	0
chr2	208838518	208839791	1273	520	77	185.24	10.94	0.52
chr2	218895166	218897389	2223	803	103	150.15	6.2	0.03
chr2	218903080	218903685	605	376	34	126.31	11.77	0.76
chr2	218905035	218906764	1729	1378	87	167.15	8.7	0.59
chr2	218933138	218934003	865	253	41	224.43	21.55	0
chr2	218940459	218941351	892	539	47	142.35	10.21	0.71
chr2	218968592	218973083	4491	2478	304	684.32	10.25	0
chr2	219140923	219142296	1373	783	77	133.96	6	0.02
chr2	219317981	219318820	839	382	40	146.47	15.66	0.72
chr2	219465413	219466638	1225	405	57	127.46	9.87	0.02
chr2	219468828	219470024	1196	608	67	180.03	9.3	0
chr2	219798085	219799061	976	409	53	107.12	8.86	0.96
chr2	219825033	219828127	3094	955	160	238.27	8.35	0
chr2	219851867	219853092	1225	463	68	207.58	10.94	0
chr2	220033027	220034697	1670	1309	94	181.06	7.19	0
chr2	226603743	226604652	909	344	40	143.76	11.1	0.02
chr2	227980421	227981381	960	516	47	188.36	16.46	0.47
chr2	230494763	230496007	1244	335	39	130.67	10.13	0.02
chr2	231232324	231234135	1811	1399	90	266.7	13.62	0.15
chr2	231239461	231240695	1234	775	48	116.8	8.31	0.91
chr2	231449619	231452002	2383	1191	145	423.87	13.92	0.11
chr2	231955951	231957192	1241	755	77	150.64	8.08	0.68
chr2	231961103	231962834	1731	431	79	112.84	6.38	0.02
chr2	232086924	232088006	1082	771	50	104.7	5.88	0.02
chr2	232118022	232119155	1133	568	152	931.03	37.86	0
chr2	232184035	232188831	4796	1586	314	361.02	11.06	0
chr2	232234799	232236963	2164	429	108	219.66	9.93	0.3
chr2	232237923	232240895	2972	1483	273	899.4	26.64	0
chr2	232253461	232255153	1692	824	63	145.16	7.6	0.03
chr2	232278744	232281687	2943	2069	210	391.49	7.89	0
chr2	232286389	232288840	2451	546	125	389.9	10.54	0.09
chr2	232358757	232360001	1244	566	58	187.37	9.77	0
chr2	232888160	232889398	1238	643	83	150.77	8.39	0.03
chr2	233632342	233635043	2701	395	136	184.31	8.8	0
chr2	233657292	233658167	875	421	62	232.75	13.36	0
chr2	233922097	233923047	950	619	52	106.56	8.23	0.97
chr2	238999320	239001148	1828	1028	99	290.6	11.73	0
chr2	239861063	239862425	1362	1014	63	104.1	4.63	0.04
chr2	240110006	240111044	1038	630	105	489.37	17.44	0
chr2	240613018	240614053	1035	489	47	273.86	21.15	0
chr2	241101734	241102356	622	400	31	104.1	11.35	0.04
chr2	241153293	241157549	4256	777	336	1129.18	33.71	0
chr2	241167698	241168829	1131	419	65	235.42	10.94	0.29
chr2	241172376	241173552	1176	609	73	314.24	16.28	0.13
chr2	241210422	241213955	3533	2661	192	304.36	6.38	0.12
chr2	241690102	241690876	774	361	43	105.77	7.71	0.02
chr2	241902760	241904990	2230	621	119	325	9.51	0
chr2	242274745	242275769	1024	426	36	131.51	10.08	0.02
chr2	242282812	242283803	991	586	33	103.32	11.84	0.99
chr2	242357995	242360381	2386	1513	110	171.29	6.78	0
chr2	242392238	242393578	1340	1002	76	310.54	13.34	0.13
chr2	242432602	242434797	2195	1018	128	311.7	10.83	0
chr3	3196057	3196714	657	438	24	108.52	11.6	0.02
chr3	4491286	4491953	667	374	31	106.85	10.85	0.02
chr3	4768313	4769573	1260	857	54	193.9	14.86	0.46
chr3	4830437	4831647	1210	749	59	144.58	9.27	0.71
chr3	4884367	4885873	1506	741	90	254.78	10.83	0.14
chr3	4993621	4997592	3971	1444	393	2009.1	21.35	0
chr3	4999934	5001423	1489	970	82	193.31	10.66	0
chr3	5002995	5004334	1339	550	104	344.87	15.37	0
chr3	5027399	5029497	2098	1126	108	343.79	16.18	0.15
chr3	5203743	5205305	1562	613	57	103.02	6.78	0.03
chr3	9379378	9380466	1088	353	64	182.82	9.3	0
chr3	9412855	9414362	1507	694	56	104.22	6.78	0.04
chr3	9707434	9708644	1210	464	109	418.24	16.28	0
chr3	9796362	9797662	1300	573	83	195.11	8.23	0.47
chr3	10240210	10241069	859	327	41	162.63	13.92	0.64
chr3	10351788	10352604	816	400	31	109.21	12.21	0.02
chr3	11112389	11114104	1715	1393	82	152.77	7.16	0
chr3	11617980	11618676	696	440	45	200.4	19.95	0.45
chr3	12367539	12368267	728	265	32	129.31	17.4	0.74
chr3	13010006	13011928	1922	1561	84	136.32	6.96	0.72
chr3	13015209	13016573	1364	882	72	232.71	18.01	0.32
chr3	13025204	13026820	1616	796	86	105.86	8.78	0.02
chr3	13027758	13029406	1648	433	125	259.67	6.17	0
chr3	13030287	13033271	2984	1869	132	238.4	9.2	0.3
chr3	13038055	13040211	2156	949	105	109.42	7.23	0.02
chr3	13205887	13206814	927	563	40	113.22	8.54	0.02
chr3	13368597	13369873	1276	813	79	100.37	8.25	0.03
chr3	13430366	13431462	1096	628	92	386.63	15.15	0.09
chr3	14278630	14279154	524	190	22	104.21	15.38	0.99
chr3	14319506	14320612	1106	465	61	110.25	8.11	0.02
chr3	14442391	14443636	1245	368	54	184.09	14.56	0.51
chr3	14447596	14450117	2521	1337	120	175.5	13.06	0
chr3	14455850	14456484	634	473	28	108.16	12.03	0.94
chr3	14667821	14668720	899	312	88	334.42	14.41	0.15
chr3	14963632	14964896	1264	480	53	166.12	8.44	0
chr3	15875080	15875981	901	491	50	213.24	16.88	0
chr3	17999630	18000017	387	226	21	108.69	13.23	0.94
chr3	23826735	23828120	1385	790	93	376.11	22.06	0
chr3	23932870	23934312	1442	1222	54	110.74	5.57	0.92
chr3	23962249	23963202	953	365	48	188.51	12.66	0
chr3	25681110	25682208	1098	588	76	275.24	12.1	0
chr3	28364558	28366248	1690	1030	64	177.32	10.25	0
chr3	31250403	31251099	696	365	30	103.01	12.18	0.99
chr3	31305984	31306712	728	365	28	123.75	18.61	0.78
chr3	32436748	32437701	953	404	44	121.45	6.96	0.82
chr3	32797764	32798460	696	430	52	355.79	29.75	0
chr3	32832150	32834499	2349	477	86	219.98	8.44	0
chr3	33807972	33808755	783	435	91	430.4	22.52	0.11
chr3	39163213	39165249	2036	1209	117	321.14	11.87	0
chr3	41133807	41134430	623	327	38	134.13	9.56	0.74
chr3	42028788	42030349	1561	703	61	107.67	5.43	0.02
chr3	42820029	42821475	1446	432	89	258.38	14.58	0
chr3	44455787	44456661	874	597	65	149.62	7.48	0.7
chr3	44991352	44993050	1698	374	73	183.78	9.87	0
chr3	45480602	45481428	826	551	37	145.34	16.71	0.71
chr3	46105670	46106589	919	281	52	164.78	11.31	0.63
chr3	46125402	46126384	982	517	69	156.69	11.39	0
chr3	46252559	46253381	822	351	26	110.1	11.6	0.91
chr3	46965666	46966366	700	244	36	117.02	9.45	0.91
chr3	47180286	47181458	1172	460	59	205.89	13.02	0
chr3	47491694	47492903	1209	776	68	218.12	14.02	0
chr3	48204398	48205659	1261	773	57	101.56	7.23	0.03
chr3	48572060	48579498	7438	4635	478	772.68	14.96	0
chr3	48647178	48648528	1350	385	48	118.62	6.9	0.91
chr3	48930403	48932615	2212	854	185	874.96	35.02	0
chr3	49032340	49035354	3014	505	51	126.1	7.57	0.02
chr3	49036891	49039218	2327	538	215	555.97	17.36	0
chr3	49352156	49353831	1675	501	79	143.7	8.04	0.02
chr3	49817378	49820684	3306	688	174	193.59	6.3	0
chr3	50310542	50313501	2959	2427	123	126.03	6.87	0.75
chr3	50349409	50351651	2242	1250	107	131.85	6.09	0.02
chr3	50351840	50354375	2535	1728	144	196.71	9.56	0
chr3	50602802	50604415	1613	698	59	122.84	5.97	0.81
chr3	50612723	50615578	2855	913	119	125.02	9.47	0.78
chr3	51679524	51681386	1862	798	94	155.1	6.32	0
chr3	51694980	51696134	1154	637	61	135.69	8.32	0.02
chr3	51991354	51993248	1894	239	118	284.8	8.68	0
chr3	52061113	52063842	2729	864	135	267.91	9.29	0
chr3	52096776	52098439	1663	889	101	206.63	11.2	0.48
chr3	52193580	52195498	1918	1550	88	213.15	16.59	0.39
chr3	52206003	52208782	2779	1006	126	325.26	9.37	0
chr3	52234278	52236110	1832	897	101	112.82	7.19	0.91
chr3	52246234	52248770	2536	1488	161	185.54	5.22	0
chr3	52255582	52256486	904	588	34	109.06	9.49	0.94
chr3	52286297	52288289	1992	1680	86	191.94	7.66	0
chr3	52308813	52309733	920	532	50	124.3	8.79	0.77
chr3	53176752	53182570	5818	2766	438	1135.56	17.25	0
chr3	53258384	53259664	1280	833	87	239.57	11.93	0.3
chr3	53278800	53279756	956	482	53	145.67	10.97	0.71
chr3	57077477	57078172	695	313	29	114.93	16.61	0.89
chr3	57912085	57913228	1143	316	67	201.16	12.58	0.46
chr3	58266717	58268027	1310	232	51	102.48	6.78	0.03
chr3	71713439	71715405	1966	1508	76	263.81	10.55	0
chr3	71716162	71716861	699	343	24	118.1	11.6	0.9
chr3	73226496	73227423	927	494	42	105.01	7.69	0.02
chr3	81892649	81893935	1286	962	109	642.51	31.36	0
chr3	101535817	101536839	1022	486	50	125.27	6.55	0.78
chr3	101601870	101603494	1624	779	62	114.6	7.23	0.02
chr3	109790242	109791675	1433	803	116	611.26	30.93	0
chr3	114946469	114948091	1622	390	73	174.43	9.5	0
chr3	116348644	116349841	1197	630	51	108.8	8.76	0.02
chr3	116859758	116860797	1039	715	37	127.56	7.24	0.76
chr3	120664768	120665710	942	447	53	173.55	11.3	0
chr3	120840109	120840848	739	383	45	209.09	14.47	0
chr3	121295611	121297736	2125	1253	72	145.28	7.05	0.03
chr3	127730152	127732829	2677	694	187	371.49	7.49	0
chr3	128110048	128110920	872	425	32	107.93	11.48	0.95
chr3	128792079	128794010	1931	598	171	484.5	14.11	0
chr3	128799486	128800311	825	211	48	127.62	8.22	0.02
chr3	128955190	128956176	986	579	40	115.24	9.77	0.02
chr3	128972082	128973082	1000	351	52	130.33	10.06	0.75
chr3	129616752	129620383	3631	1799	296	1070.45	33.97	0
chr3	129694472	129695964	1492	459	58	124.02	8.1	0.02
chr3	129724509	129726157	1648	851	100	147.37	8.63	0.03
chr3	129789318	129790302	984	656	48	147.83	10.14	0.03
chr3	129793308	129794203	895	451	59	206.59	18.3	0.47
chr3	129803625	129806991	3366	2117	366	1333.85	23.13	0
chr3	129876226	129876846	620	229	30	119.42	12.06	0.02
chr3	129881860	129883010	1150	565	97	369.56	15.76	0.09
chr3	130046580	130048607	2027	935	159	546.43	13.38	0
chr3	130050530	130052511	1981	1055	84	116.44	7.59	0.91
chr3	130323144	130324099	955	474	42	123.39	10.75	0.02
chr3	130759797	130760967	1170	692	58	108.47	9.28	0.93
chr3	130777940	130780435	2495	582	223	789.81	19.49	0
chr3	130793396	130796124	2728	1075	225	660.93	15.71	0
chr3	130797435	130798905	1470	1024	79	119.56	10.57	0.02
chr3	130828142	130829993	1851	849	82	106.81	4.79	0.02
chr3	134774314	134775409	1095	421	79	319.57	23.06	0
chr3	137397547	137398853	1306	640	88	213.03	6.33	0
chr3	140140846	140141880	1034	480	56	146.48	7.74	0.72
chr3	140321387	140323670	2283	880	138	194.29	11.84	0
chr3	142432313	142433711	1398	476	84	161.36	6.57	0
chr3	144051859	144052866	1007	216	44	108.24	12.07	0.95
chr3	144202551	144203575	1024	484	45	101.79	7.93	0.03
chr3	149957472	149958050	578	235	24	162.65	15.32	0.64
chr3	152645567	152646188	621	399	21	106.21	15.16	0.96
chr3	153458815	153459251	436	198	25	141.97	14.7	0.73
chr3	153468787	153469910	1123	362	45	100.12	6.78	0.03
chr3	157054601	157055674	1073	406	58	107.03	6.63	0.02
chr3	158360222	158361214	992	515	50	121.29	8.91	0.02
chr3	171237836	171239274	1438	617	65	244.47	15.6	0
chr3	171556183	171559418	3235	1366	354	2005.77	39.51	0
chr3	173330044	173331441	1397	546	140	679.88	27.13	0
chr3	178396642	178398866	2224	1321	111	500.55	20.45	0
chr3	178558417	178560871	2454	2038	197	864.07	30.17	0
chr3	178649826	178650671	845	395	30	112.95	11.6	0.91
chr3	182112499	182113707	1208	420	45	146.29	14.62	0.72
chr3	184736894	184738550	1656	924	97	342.49	13.92	0.15
chr3	184835791	184837627	1836	1064	106	477.38	22.59	0
chr3	185078279	185079213	934	280	42	157.55	10.88	0
chr3	185084895	185085800	905	534	74	202.3	9.5	0
chr3	187137682	187138968	1286	833	55	141.79	8.48	0.02
chr3	189155239	189156056	817	390	31	123.61	11.6	0.78
chr3	195069957	195071154	1197	511	74	231.96	11.74	0
chr3	195203169	195204907	1738	1139	164	578.85	14.77	0
chr3	195252101	195252960	859	315	38	169.29	10.83	0.58
chr3	195269704	195272422	2718	746	250	1083.77	16.67	0
chr3	195289766	195290781	1015	551	161	1226.27	45.52	0
chr3	195333986	195336222	2236	1573	148	601.12	15.5	0
chr3	195337204	195338756	1552	1062	109	203.38	7.65	0
chr3	195340929	195343552	2623	604	128	330.56	9.5	0
chr3	195455734	195456800	1066	301	99	324.18	11.14	0.14
chr3	195506459	195507318	859	476	67	355.56	20.89	0.08
chr3	195800406	195801594	1188	637	105	361.82	15.82	0.08
chr3	197087782	197088533	751	377	31	111.48	13.56	0.02
chr3	197266582	197267734	1152	668	193	1138.6	36.14	0
chr3	197292246	197293966	1720	1309	73	110.95	6.51	0.02
chr3	197333648	197334804	1156	852	53	125.92	10.44	0.77
chr3	197374577	197376824	2247	606	154	376.22	15.96	0.09
chr3	197386362	197387364	1002	784	45	105.38	7.83	0.99
chr3	197430500	197431979	1479	384	93	261.75	10.26	0.14
chr3	197457906	197459074	1168	208	39	134.13	9.77	0.74
chr3	197549167	197550353	1186	736	107	338.32	12.85	0
chr3	197714587	197715464	877	347	44	107.76	6.98	0.02
chr3	197831253	197831990	737	436	57	256.73	19.62	0.14
chr3	197843110	197844508	1398	465	62	157.18	8.82	0.66
chr3	198393059	198393377	318	160	16	109.44	17.77	0.93
chr3	198865418	198866546	1128	712	39	115.74	10.92	0.9
chr4	560703	562347	1644	682	82	136.12	7.02	0.02
chr4	640142	644593	4451	1668	788	3100	31.52	0
chr4	670279	672378	2099	859	221	445.71	11.9	0
chr4	682971	683748	777	357	59	160.03	12.28	0
chr4	688318	689925	1607	921	157	477.53	11.89	0
chr4	993678	995464	1786	802	113	144.18	7.38	0.02
chr4	1026027	1028692	2665	1606	204	131.81	9.04	0.02
chr4	1283313	1285291	1978	1743	144	199.36	8.44	0
chr4	1550987	1552490	1503	385	62	105.86	7.36	0.02
chr4	1686673	1687545	872	455	81	195.33	10.42	0
chr4	2031586	2032343	757	411	41	132.39	9.95	0.02
chr4	2301373	2307725	6352	3676	532	1081.64	19.63	0
chr4	2383181	2386408	3227	1565	428	905.6	17.45	0
chr4	2390062	2391343	1281	345	56	105.07	6.96	0.02
chr4	2757517	2760704	3187	1777	249	503.17	9.06	0
chr4	2767824	2773470	5646	2344	239	127.41	4.81	0.02
chr4	2804790	2808548	3758	2094	355	906.93	28.31	0
chr4	2902997	2908326	5329	2672	365	353.34	6.97	0
chr4	3257014	3258272	1258	749	81	106.87	5.86	0.02
chr4	3344141	3345548	1407	469	111	265.85	16.02	0
chr4	3455484	3458166	2682	1583	150	195.36	8.62	0
chr4	3500681	3504188	3507	481	238	291.81	14.82	0
chr4	3527543	3529756	2213	1245	172	688.87	32.2	0
chr4	4007106	4009230	2124	1161	111	202.48	6.51	0
chr4	6740210	6744085	3875	1636	295	332.11	9.46	0.14
chr4	6834717	6836833	2116	1477	100	213.8	10.2	0
chr4	6938499	6939696	1197	508	72	178.73	10.85	0
chr4	6968708	6971440	2732	1775	159	128.54	7.17	0.02
chr4	7119774	7121392	1618	1012	111	305.5	12.16	0
chr4	7700101	7703334	3233	879	156	208.84	9.13	0.45
chr4	8436909	8438322	1413	991	73	122.88	8.78	0.81
chr4	13138357	13139176	819	529	44	107.67	7.96	0.02
chr4	15366909	15367692	783	505	33	119.3	6.96	0.9
chr4	15387871	15390778	2907	1938	244	775.23	24.15	0
chr4	24770295	24771831	1536	857	77	133.77	8.62	0.02
chr4	25524337	25525727	1390	484	190	541.45	14.2	0
chr4	25929521	25931748	2227	412	159	285.98	9.48	0
chr4	37438402	37439592	1190	613	109	233.54	11.67	0.29
chr4	37654733	37656609	1876	1646	105	205.64	10.21	0
chr4	37996635	37998761	2126	523	95	181.06	9.55	0
chr4	38722172	38723695	1523	435	70	130.46	6.51	0.02
chr4	39655551	39656569	1018	630	58	124.02	5.85	0.02
chr4	39877704	39878681	977	567	62	171.18	11.14	0.59
chr4	48527323	48528545	1222	466	80	140.45	7.15	0.02
chr4	72077516	72079006	1490	480	93	342.06	16.18	0
chr4	79002658	79003495	837	439	30	127.42	10.5	0.02
chr4	81212999	81214121	1122	639	46	112.38	7.89	0.02
chr4	83514052	83514897	845	500	42	125.25	7.8	0.02
chr4	84040504	84041540	1036	515	52	107.91	6.61	0.95
chr4	84150611	84151546	935	504	32	110.44	10.37	0.91
chr4	88074685	88075846	1161	280	73	236.03	11.47	0.29
chr4	89596874	89597631	757	163	39	155.75	12.34	0
chr4	102486257	102487246	989	569	37	122.35	11.91	0.02
chr4	111336565	111338055	1490	578	91	203.04	14.36	0
chr4	111339002	111339859	857	318	40	162.24	11.84	0.64
chr4	119706706	119707101	395	234	35	277.52	29.41	0.16
chr4	120108625	120109172	547	234	29	199.95	25.53	0.45
chr4	120352935	120353958	1023	729	55	133.45	6.96	0.78
chr4	120594848	120595684	836	413	41	221.65	25.32	0
chr4	124584737	124585436	699	309	75	544.19	33.42	0
chr4	129105347	129106706	1359	579	93	217.64	13.34	0.37
chr4	140316771	140317720	949	482	55	260.67	19.85	0
chr4	140317918	140319293	1375	595	50	139.09	6.84	0.02
chr4	140407103	140407625	522	365	31	129.31	14.04	0.75
chr4	159812352	159813585	1233	390	66	153.72	8.32	0
chr4	170777604	170778448	844	441	78	188.85	8.3	0
chr4	174327040	174328170	1130	848	97	490.13	31.47	0
chr4	174409806	174410598	792	355	33	114.6	12.91	0.02
chr4	174695808	174696977	1169	509	61	199.82	11.84	0
chr4	184495457	184496420	963	692	80	353.8	11.95	0
chr4	184601869	184603586	1717	715	81	353.16	19.38	0
chr4	185425850	185426508	658	338	24	106.1	11.31	0.96
chr4	185969693	185970634	941	453	42	186.74	17.02	0.5
chr4	185971088	185972314	1226	575	89	390.58	16.91	0.09
chr4	185973009	185974007	998	532	45	176.8	14.06	0.59
chr4	185984271	185985621	1350	960	49	125.63	8.44	0.02
chr4	187349032	187350055	1023	605	44	114.43	8.88	0.02
chr5	102477	103114	637	387	24	106.79	11.04	0.96
chr5	424313	432749	8436	2220	652	885.87	7.31	0
chr5	440510	443082	2572	1579	132	140.57	3.78	0.72
chr5	445203	447507	2304	664	176	328.91	10.21	0.14
chr5	451080	453886	2806	2090	330	923.29	13.2	0
chr5	594809	598680	3871	2229	327	676.05	22.61	0
chr5	1009102	1014430	5328	847	298	352.58	18.78	0
chr5	1532390	1534390	2000	1238	157	208.2	7.42	0
chr5	1547630	1549162	1532	436	99	123.47	7.1	0.02
chr5	9614945	9615651	706	449	40	187.3	19.38	0
chr5	10405898	10407677	1779	466	94	117.16	6.46	0.02
chr5	10680324	10681340	1016	759	71	194.09	11.69	0
chr5	10684372	10686211	1839	1037	152	374.64	8.14	0
chr5	14978886	14979505	619	350	55	135.31	8.75	0.02
chr5	40870656	40872153	1497	533	70	103.86	9.18	0.99
chr5	43027641	43030016	2375	412	148	310.3	10.74	0
chr5	43052989	43054521	1532	978	102	135.46	7.1	0.02
chr5	56094980	56096212	1232	439	42	123.42	6.6	0.78
chr5	56504699	56505943	1244	777	59	134.06	8.34	0.02
chr5	60739980	60740651	671	381	45	143.57	9.84	0.02
chr5	65256381	65257733	1352	475	54	120.9	5.43	0.02
chr5	67546349	67547582	1233	383	63	269.37	10.71	0
chr5	67570966	67571491	525	325	32	136.7	13.08	0.71
chr5	68520770	68521904	1134	593	85	342.43	20.45	0.15
chr5	68548978	68550078	1100	434	76	215.33	8.29	0.36
chr5	70932939	70933736	797	455	34	118.11	13.87	0.02
chr5	75733272	75735256	1984	431	81	133.26	8.14	0.02
chr5	78943396	78944635	1239	362	54	251.61	13.18	0
chr5	87231140	87231686	546	392	17	107.07	19.93	0.96
chr5	87992018	87993261	1243	775	71	268.79	16.82	0
chr5	89860637	89861630	993	577	48	133.31	7.64	0.02
chr5	90711287	90712499	1212	776	40	111.65	8.82	0.02
chr5	92940063	92941283	1220	734	47	105.73	7.89	0.02
chr5	95007819	95008590	771	278	36	103.6	7.45	0.03
chr5	96023248	96024046	798	319	58	335.31	23.74	0
chr5	96296036	96297856	1820	764	113	454.97	17.91	0
chr5	101659545	101660555	1010	655	62	159.34	8.14	0
chr5	118703821	118704692	871	633	40	122.73	8.11	0.02
chr5	126276231	126276978	747	160	40	143.9	10.65	0.02
chr5	126393605	126395898	2293	733	91	141.6	6.2	0.02
chr5	127901878	127902885	1007	207	36	146.27	11.76	0.03
chr5	131656889	131659388	2499	1745	190	630.99	13.56	0
chr5	131773834	131775562	1728	927	92	363.95	16.28	0
chr5	131786095	131787077	982	377	48	174.03	14.84	0.58
chr5	131789612	131791960	2348	699	249	610.31	18.69	0
chr5	131819121	131821636	2515	1232	138	308.63	9.12	0.13
chr5	131829456	131831729	2273	747	255	1214.92	20.73	0
chr5	131853453	131855032	1579	1093	64	168.04	8.3	0
chr5	131859074	131860965	1891	505	144	698.4	21.95	0
chr5	132326838	132327826	988	373	38	130.67	8.72	0.02
chr5	133866580	133868129	1549	556	77	115.16	6.31	0.02
chr5	133887603	133891808	4205	481	71	116.87	7.1	0.02
chr5	134011686	134013176	1490	529	99	314.19	14.73	0
chr5	134762469	134763411	942	539	52	167.2	9.04	0
chr5	137395619	137396569	950	418	43	124.8	9.37	0.02
chr5	137906574	137907842	1268	881	45	103.4	7.6	0.03
chr5	138017474	138018789	1315	648	102	573.04	28.97	0
chr5	138704850	138706282	1432	460	62	102.37	5.79	0.03
chr5	138759189	138760142	953	473	49	182.61	12.31	0
chr5	138830544	138831443	899	348	52	180.22	12.07	0.55
chr5	138841189	138842768	1579	1070	102	317.88	16.7	0.13
chr5	138996995	138998447	1452	459	54	125.36	6.86	0.78
chr5	139006403	139007428	1025	553	41	114.11	9.64	0.91
chr5	139007791	139009953	2162	1459	120	419.85	14.36	0
chr5	139018150	139025232	7082	2961	225	325.95	14.19	0.14
chr5	139028516	139031856	3340	1356	300	1108.85	21.58	0
chr5	139068542	139070039	1497	1129	118	587.22	11.97	0
chr5	139680779	139682038	1259	917	76	205.38	13.58	0.47
chr5	139998762	139999991	1229	326	58	144.58	6.42	0.71
chr5	140867089	140868409	1320	498	93	292.9	11.58	0
chr5	141041660	141043157	1497	499	59	112.76	8.7	0.91
chr5	141785672	141786528	856	468	48	274.18	26.11	0.16
chr5	142361660	142362806	1146	615	49	157.46	9.28	0.66
chr5	142484248	142484838	590	258	23	103.23	11.52	0.99
chr5	142762454	142763016	562	284	25	116.22	13.75	0.02
chr5	145562870	145563528	658	494	24	108.52	9.83	0.02
chr5	148770251	148771185	934	493	41	128.55	15.19	0.02
chr5	148789728	148790913	1185	476	54	108.18	8.12	0.94
chr5	149040412	149041187	775	376	34	107.52	10.18	0.95
chr5	149089464	149091744	2280	1153	93	195.36	7.26	0
chr5	149165416	149166283	867	280	62	261.75	18.84	0
chr5	149409603	149410556	953	532	45	117.77	8.7	0.92
chr5	149424725	149428674	3949	2151	170	178.66	6.42	0.58
chr5	150123920	150124953	1033	497	41	107.46	9.1	0.96
chr5	150440295	150441233	938	657	40	110.83	8.35	0.02
chr5	150573517	150575656	2139	451	45	188.26	15.72	0.47
chr5	150594245	150594861	616	443	21	101.11	10.04	0.03
chr5	150612130	150612891	761	335	30	119.55	11.11	0.89
chr5	150807084	150808120	1036	574	46	105.21	5.84	0.02
chr5	153398144	153399073	929	446	33	164.06	13.02	0
chr5	154041976	154043161	1185	443	66	176.34	11.24	0
chr5	154114274	154115241	967	520	49	144.34	9.04	0.02
chr5	154217189	154219582	2393	2003	84	126.01	5.88	0.02
chr5	156631179	156632155	976	388	55	153.18	11.63	0
chr5	158721471	158722260	789	458	38	108.82	10.4	0.02
chr5	159620116	159621341	1225	543	69	122.29	9.71	0.02
chr5	159628261	159629406	1145	412	93	458.34	26.68	0
chr5	159653008	159654516	1508	847	65	112.61	8.25	0.91
chr5	168996298	168997922	1624	1002	82	253.92	9.37	0
chr5	169154844	169155428	584	266	30	137.69	13.4	0.02
chr5	169638078	169639410	1332	338	104	366.74	11.73	0.09
chr5	169652720	169653318	598	386	36	109.42	12.13	0.93
chr5	169690208	169691586	1378	695	82	224.63	14.59	0.31
chr5	169692463	169693241	778	410	36	110.46	11.44	0.91
chr5	169717476	169718538	1062	521	57	181.41	10.68	0.56
chr5	171469889	171471439	1550	1167	70	105.23	10.8	0.99
chr5	171510170	171510804	634	227	48	173.93	12.53	0.58
chr5	171534056	171535695	1639	1133	100	126.87	6.33	0.02
chr5	171546601	171548607	2006	1787	76	196.61	9.74	0
chr5	172131649	172132431	782	504	64	254.89	17.38	0
chr5	172158149	172158860	711	323	29	137.08	9.57	0.71
chr5	172166574	172167214	640	397	32	116.55	14.46	0.91
chr5	172415532	172417277	1745	1445	85	196.31	11.47	0.47
chr5	173073831	173074907	1076	563	65	225.4	15.37	0
chr5	173731015	173731832	817	446	37	121.38	12.48	0.02
chr5	175892731	175897861	5130	3723	241	342.03	6.55	0
chr5	176052524	176053520	996	528	61	215.2	17.18	0
chr5	176764802	176765859	1057	847	64	124.95	9.24	0.02
chr5	176785138	176788294	3156	545	201	622.12	12.7	0
chr5	176788431	176792672	4241	699	339	751.46	16.41	0
chr5	176813790	176816373	2583	2215	127	184.26	6.85	0
chr5	176821459	176822725	1266	633	78	151.81	7.71	0.03
chr5	176837448	176839968	2520	1716	133	115.4	6.96	0.89
chr5	176853255	176858744	5489	808	459	1444.92	14.86	0
chr5	176866791	176871804	5013	3674	320	203.34	6.78	0
chr5	177541640	177542514	874	424	50	141.22	13.15	0.72
chr5	177687318	177688305	987	516	62	200.25	16.7	0
chr5	177808528	177810658	2130	286	144	552.04	30.38	0
chr5	177826598	177830304	3706	1550	159	133.49	6.96	0.78
chr5	177885479	177887511	2032	1159	116	219.08	9.81	0
chr5	179151374	179154448	3074	2250	127	113.51	4.06	0.9
chr5	179162507	179164952	2445	1301	226	706.96	19.42	0
chr5	179165115	179166117	1002	484	46	112.17	8.48	0.02
chr5	179177766	179181625	3859	864	360	1112.52	28.3	0
chr5	179428955	179430064	1109	700	56	210.36	19.34	0
chr5	180169085	180170854	1769	1177	119	372.2	11.94	0
chr5	180219943	180221190	1247	808	51	102.61	5.01	0.03
chr5	180550808	180552736	1928	957	113	260.06	9.12	0
chr5	180581835	180584025	2190	921	100	113.27	6.09	0.92
chr6	1461973	1462971	998	557	36	114.88	8.35	0.9
chr6	2446905	2448555	1650	1238	66	107.48	6.62	0.02
chr6	2487526	2488885	1359	793	67	113.44	7.59	0.9
chr6	2709753	2711976	2223	841	86	151.23	7.69	0.03
chr6	2786258	2787673	1415	887	195	1445.41	50.72	0
chr6	4080092	4080813	721	540	30	111.77	9.14	0.02
chr6	6656899	6658751	1852	733	78	112.84	5.22	0.91
chr6	6669200	6671555	2355	447	128	356.26	8.95	0
chr6	6830643	6832648	2005	279	173	653.26	22.79	0
chr6	6872746	6873840	1094	661	53	112.24	7.69	0.92
chr6	6996806	6998285	1479	415	69	170.2	8.92	0
chr6	7051923	7053634	1711	1248	92	299.66	13.69	0
chr6	7087316	7088181	865	382	54	269.93	15.5	0
chr6	7110823	7112565	1742	1309	94	206.25	8	0
chr6	7860376	7861215	839	464	47	185.07	16.28	0
chr6	10141343	10141972	629	162	28	107.95	11.28	0.96
chr6	10512350	10513260	910	459	49	185.33	15.19	0
chr6	12118775	12120421	1646	931	74	326.42	19.73	0
chr6	13681933	13683749	1816	1239	95	185.1	7.12	0
chr6	14560506	14561958	1452	597	54	175.25	12.66	0.59
chr6	14835895	14837375	1480	1099	59	120.89	9.75	0.87
chr6	15018755	15019382	627	257	54	264.59	19.03	0.15
chr6	15029272	15031168	1896	363	84	180.35	10.01	0.56
chr6	15355978	15357332	1354	857	48	139.5	9.93	0.02
chr6	15407526	15408203	677	423	42	140.52	11.88	0.72
chr6	16013870	16015132	1262	362	43	147.81	13.53	0.73
chr6	16236717	16237517	800	331	35	124.23	12.06	0.02
chr6	20510747	20512403	1656	853	94	536.8	22.61	0
chr6	22095554	22096030	476	281	18	108.34	17.92	0.02
chr6	27207972	27209410	1438	814	53	164.17	8.14	0
chr6	28522566	28523279	713	258	26	145.22	15.53	0.03
chr6	28939122	28940343	1221	371	38	105.59	7.85	0.02
chr6	30040433	30042537	2104	357	43	143.28	12.48	0.02
chr6	30142181	30143346	1165	481	64	100.92	6.51	0.03
chr6	30591705	30592599	894	381	30	107.69	9.35	0.95
chr6	30631685	30633546	1861	978	117	181.75	5.92	0
chr6	30757673	30760980	3307	708	173	442.72	20.45	0.12
chr6	30761511	30763716	2205	1742	112	265.56	16.7	0
chr6	30792668	30793649	981	655	59	236.51	13.15	0.29
chr6	30795443	30796915	1472	584	55	102.85	6.5	0.99
chr6	30817348	30819948	2600	1378	241	1069.58	43.41	0
chr6	31616760	31617957	1197	974	55	102.81	8.06	0.99
chr6	31633244	31636587	3343	1721	295	1029.18	13.59	0
chr6	31655901	31658256	2355	945	98	120.54	6.73	0.02
chr6	31661160	31663059	1899	1334	105	218.43	14.92	0.29
chr6	31727509	31729455	1946	1272	89	164.12	7.69	0.63
chr6	31740132	31742391	2259	1044	102	174.19	6.15	0
chr6	31852487	31853377	890	511	55	123.92	9.65	0.02
chr6	31871300	31872235	935	480	50	119.75	9.4	0.02
chr6	33042909	33045802	2893	1276	195	604.92	12.79	0
chr6	33275467	33277530	2063	155	100	276.25	10.45	0
chr6	33388840	33390828	1988	1597	99	107.53	5.14	0.02
chr6	33485853	33487160	1307	748	42	134.32	8.32	0.75
chr6	33507073	33508427	1354	892	59	140.97	10.78	0.72
chr6	34319551	34321169	1618	415	122	767.94	23.49	0
chr6	34349020	34349729	709	161	34	120.92	9.89	0.87
chr6	34360466	34361193	727	308	71	437.73	31.33	0.12
chr6	35156472	35158950	2478	1875	183	481.01	12.39	0
chr6	35334599	35336428	1829	540	132	397.27	12.55	0
chr6	35445694	35446850	1156	317	88	268.84	10.28	0.15
chr6	35559017	35562573	3556	3074	172	279.25	8.46	0
chr6	35563330	35564501	1171	341	65	178.48	9.54	0
chr6	35572846	35574566	1720	1031	89	113.87	5.7	0.02
chr6	35802491	35805582	3091	1502	177	296.01	12.41	0
chr6	35806858	35808666	1808	402	69	145.4	7.27	0.71
chr6	36669315	36670421	1106	500	47	160.18	11.94	0
chr6	36742614	36743459	845	471	43	131.26	11.02	0.02
chr6	37258757	37259662	905	537	32	200.74	24.22	0.46
chr6	37775724	37777491	1767	547	76	222.25	10.08	0
chr6	39304432	39305662	1230	913	58	213.09	15.14	0
chr6	41545644	41547036	1392	652	102	500.9	28.79	0
chr6	41614155	41614964	809	410	43	195.56	14.06	0.47
chr6	41798423	41800085	1662	1005	200	653.86	19.67	0
chr6	41970856	41972006	1150	444	41	121.19	8.6	0.02
chr6	42010558	42012881	2323	1474	134	350.23	11.99	0.16
chr6	42013281	42017797	4516	802	322	631.78	11.11	0
chr6	42085472	42086866	1394	933	99	446.84	18.38	0
chr6	42526930	42530821	3891	2113	206	555.12	17.63	0
chr6	43004548	43006320	1772	1394	74	152.57	6.56	0
chr6	43134751	43136120	1369	406	55	141.44	8.48	0.72
chr6	43800357	43802051	1694	641	128	194.81	7.64	0
chr6	43844952	43849439	4487	469	150	240.01	7.98	0
chr6	43999883	44001065	1182	256	62	109.31	7.98	0.02
chr6	44085808	44087465	1657	881	167	523.11	22.18	0
chr6	44134053	44135626	1573	260	241	1040.84	20.89	0
chr6	44251717	44253510	1793	1254	92	204.16	9.08	0.47
chr6	44301581	44303580	1999	906	64	128.78	6.68	0.74
chr6	44321666	44323136	1470	1167	63	102.14	5.43	0.03
chr6	44463029	44464156	1127	696	55	163.13	11.84	0
chr6	45773212	45774041	829	369	38	147	15.67	0.03
chr6	53331537	53333039	1502	712	164	555.12	21.94	0
chr6	53520398	53521432	1034	665	51	109.28	6.87	0.02
chr6	56927769	56928995	1226	716	57	122.23	5.04	0.02
chr6	73388715	73390023	1308	969	69	296.88	21.7	0
chr6	80311342	80311869	527	207	27	109.61	12.61	0.02
chr6	82518925	82520896	1971	1607	85	127.83	7.6	0.02
chr6	91169874	91170913	1039	464	52	150.14	8.59	0.03
chr6	106348566	106349424	858	443	47	173.51	13.46	0
chr6	107002421	107003259	838	348	44	105.79	10.22	0.98
chr6	107886572	107888216	1644	1027	107	130.7	6.05	0.02
chr6	108688323	108689539	1216	775	50	128.52	6.96	0.74
chr6	108722625	108723903	1278	199	77	236.98	11.06	0.29
chr6	108990032	108991089	1057	543	49	175.19	12.66	0
chr6	109117092	109118029	937	305	54	115.61	7.15	0.9
chr6	109809449	109811583	2134	1684	115	283.69	8.53	0
chr6	114398721	114399671	950	555	34	121.17	9.58	0.02
chr6	137581251	137582869	1618	1047	121	570.72	18.21	0
chr6	139391212	139393023	1811	1352	85	114.39	7.84	0.02
chr6	143065088	143066009	921	375	65	304.4	22.79	0
chr6	143289398	143290252	854	371	43	106.11	12.01	0.02
chr6	146097211	146098749	1538	485	130	721.38	43.41	0
chr6	146326371	146327529	1158	591	51	113.89	5.84	0.02
chr6	149045842	149046438	596	294	36	134.66	7.4	0.02
chr6	153365162	153366365	1203	575	98	255.95	11.67	0
chr6	158372034	158373738	1704	1140	162	407.43	13.79	0
chr6	160067705	160068447	742	373	58	184.53	9.89	0
chr6	160160653	160161701	1048	743	79	133.1	7.1	0.02
chr6	161476544	161477954	1410	973	98	215.78	12.53	0.36
chr6	167083752	167085308	1556	1202	124	401.47	13.18	0
chr6	167288588	167289831	1243	418	97	332.63	15.28	0
chr6	168140080	168140735	655	420	25	108.8	16.44	0.02
chr6	169354869	169356709	1840	693	87	127.36	5.11	0.02
chr6	169434403	169435067	664	372	57	325.59	28.34	0
chr6	170244852	170246533	1681	346	83	122.74	6.33	0.02
chr6	170246723	170247761	1038	235	81	152.99	6.08	0
chr6	170402799	170405100	2301	487	136	144.99	7.6	0.03
chr6	170430647	170432089	1442	808	138	286.91	8.33	0
chr7	183958	185048	1090	616	129	896.34	44.01	0
chr7	244295	245497	1202	822	54	162.57	10.31	0
chr7	286360	287500	1140	523	52	206.35	13.56	0
chr7	308241	309156	915	674	34	159.7	15.23	0
chr7	548809	550057	1248	846	41	107.91	9.5	0.02
chr7	609293	611057	1764	1447	76	223.85	9.58	0
chr7	929152	930201	1049	351	40	172.8	11.31	0.58
chr7	930575	931500	925	282	44	137.37	7.54	0.02
chr7	934588	935432	844	315	54	326.61	27.73	0.14
chr7	941912	943243	1331	871	49	147.13	10.51	0.03
chr7	980980	982455	1475	364	77	108.46	6.24	0.02
chr7	1029699	1032221	2522	877	122	127.86	6.44	0.02
chr7	1033671	1035967	2296	1474	107	119.34	6.5	0.02
chr7	1197994	1199242	1248	725	99	212.86	7.55	0
chr7	1240596	1241758	1162	515	70	148.5	9.34	0.03
chr7	1259551	1261749	2198	429	91	111.27	4.97	0.02
chr7	1394262	1395725	1463	1101	91	131.9	7.01	0.02
chr7	1463318	1465495	2177	1048	120	132.9	6.61	0.02
chr7	1511589	1512728	1139	740	77	161.18	6.43	0.64
chr7	1516278	1518644	2366	897	122	102.08	7.46	0.03
chr7	1821227	1823953	2726	894	140	276.47	11.78	0
chr7	1944782	1947538	2756	1627	214	558.98	15.12	0
chr7	2024396	2026990	2594	1835	171	139.6	6.3	0.02
chr7	2081853	2086629	4776	1128	530	1190.56	24.37	0
chr7	2104737	2106916	2179	1803	101	117.99	6.38	0.02
chr7	2258316	2259965	1649	448	72	119.1	10.49	0.02
chr7	2409186	2411075	1889	1143	62	126.13	7.86	0.75
chr7	2477359	2478230	871	476	43	174.53	18.3	0
chr7	2513331	2519846	6515	4045	585	1629.22	21.15	0
chr7	2534412	2537590	3178	1059	446	2007.64	21.16	0
chr7	2560041	2562800	2759	1794	107	124.7	5.7	0.02
chr7	2637923	2642004	4081	2210	327	987.41	13.67	0
chr7	2643302	2644501	1199	526	80	144.73	8.63	0.02
chr7	2650349	2652155	1806	1272	137	208.95	11.05	0
chr7	2740105	2743439	3334	1162	233	108.95	6.26	0.02
chr7	2869015	2870493	1478	987	128	257.49	9.6	0
chr7	4647562	4648776	1214	567	141	332.09	8.93	0
chr7	4688646	4690408	1762	982	195	725.2	20.85	0
chr7	4744710	4745550	840	408	65	211.05	11.6	0.42
chr7	5051574	5052427	853	337	52	100.22	7.63	0.03
chr7	5402474	5404435	1961	1003	129	147.17	5.63	0.03
chr7	5433687	5436364	2677	2232	133	209.08	7.66	0
chr7	5560544	5564580	4036	633	221	597.52	14.92	0
chr7	5600855	5603410	2555	1564	231	690.91	11.59	0
chr7	6014809	6016003	1194	638	80	180.27	8.28	0
chr7	6429204	6432446	3242	1606	198	147.74	6.36	0.03
chr7	6583123	6584061	938	462	45	103.66	10.46	0.04
chr7	10945701	10947301	1600	1128	143	389.34	17.88	0
chr7	12691658	12694124	2466	1205	211	776.11	24.6	0
chr7	17414563	17415018	455	285	20	115.84	17.9	0.9
chr7	20225429	20226749	1320	806	134	302.89	10.46	0
chr7	21951259	21952826	1567	1157	55	134.93	8.44	0.02
chr7	23475940	23477903	1963	1513	87	133.58	8.25	0.02
chr7	23480048	23481352	1304	798	122	407.57	21.4	0
chr7	23496365	23497247	882	414	48	247.13	20.93	0
chr7	23537193	23538492	1299	928	55	124.32	5.73	0.02
chr7	25621321	25622335	1014	661	60	233.35	17.67	0.29
chr7	26107489	26108294	805	203	90	326.23	16.3	0.14
chr7	26206235	26208587	2352	1428	164	465.99	10.35	0
chr7	26404788	26405857	1069	460	47	117.46	9.04	0.02
chr7	27668273	27669503	1230	970	58	134.58	9.6	0.02
chr7	32897512	32899047	1535	853	63	140.64	7.95	0.02
chr7	32948034	32949658	1624	679	58	100.97	6.5	0.03
chr7	36289175	36291107	1932	813	137	276.55	11.94	0
chr7	36791008	36791725	717	242	46	118.26	11.08	0.91
chr7	38346981	38348003	1022	577	140	723.26	23.87	0
chr7	38351555	38352179	624	389	23	128.73	20.89	0.74
chr7	39955121	39957197	2076	1270	243	748.95	18.78	0
chr7	40557665	40558832	1167	968	58	213.68	17.41	0.39
chr7	44891335	44892606	1271	553	62	101.36	7.66	0.03
chr7	44982168	44988230	6062	2694	480	884.07	9.21	0
chr7	44992017	44993304	1287	988	108	249.4	7.55	0.14
chr7	45117256	45118465	1209	635	83	142.1	5.57	0.73
chr7	47232784	47234415	1631	1470	91	224.76	11.17	0
chr7	47985096	47986155	1059	651	96	589.44	29.75	0
chr7	47997674	47998555	881	534	58	146.2	7.98	0.03
chr7	48094185	48095798	1613	499	141	471.91	10.85	0
chr7	50221474	50224735	3261	2211	190	186.88	7.18	0.5
chr7	55606492	55607529	1037	435	40	116.76	8.08	0.02
chr7	55776857	55777601	744	277	24	147.49	19.93	0.73
chr7	55999341	56000726	1385	890	66	249.05	12.53	0
chr7	56068749	56069863	1114	506	49	178.79	14.11	0
chr7	65081837	65084979	3142	1577	212	483.59	20.28	0
chr7	72287154	72288358	1204	532	47	289.65	25.56	0.17
chr7	72573658	72575484	1826	1318	182	861.17	20.07	0
chr7	72608873	72610674	1801	1389	95	110.67	5.43	0.02
chr7	72629636	72631675	2039	1260	89	135.8	6.61	0.74
chr7	72639058	72640610	1552	1264	287	2034.15	52.01	0
chr7	72651513	72654636	3123	1263	119	402.78	15.11	0
chr7	72674879	72676929	2050	473	144	627.48	26.97	0
chr7	72767524	72771990	4466	639	198	812.41	26.97	0
chr7	73028897	73031861	2964	2612	111	188.61	10.32	0.47
chr7	73054757	73055593	836	484	81	413.09	20.62	0.1
chr7	73131205	73132241	1036	447	71	419.27	33.26	0.11
chr7	73136232	73137492	1260	707	78	251.98	16.28	0
chr7	73144348	73147920	3572	2714	702	3072.2	19.18	0
chr7	73261935	73263702	1767	791	81	146.63	6.23	0.72
chr7	73267085	73270898	3813	2959	260	481.26	10.06	0
chr7	73271367	73273537	2170	1253	149	348.64	10.27	0
chr7	73278659	73279482	823	500	36	122.51	10.44	0.8
chr7	73324002	73325396	1394	1015	139	300.92	12.98	0
chr7	73455768	73458937	3169	2835	139	106.75	4.38	0.95
chr7	73695342	73696336	994	475	73	189.69	8.41	0
chr7	73709007	73712374	3367	622	111	307.38	8.7	0
chr7	73712877	73713855	978	542	46	107.66	10.42	0.95
chr7	74210048	74210365	317	160	18	154.29	27.6	0.64
chr7	75084442	75085932	1490	874	183	774	21.47	0
chr7	75296653	75297605	952	510	34	120.18	10.08	0.02
chr7	75438740	75440020	1280	549	86	167.74	10.08	0
chr7	76016109	76016907	798	309	38	180.04	17.05	0
chr7	87066511	87067018	507	214	18	103.78	19.12	0.04
chr7	89870900	89871720	820	204	51	152.11	12.01	0
chr7	93976506	93977687	1181	937	47	122.03	7.48	0.02
chr7	97598745	97599679	934	328	41	110.77	8.57	0.02
chr7	97718942	97720021	1079	578	60	105.9	7.42	0.02
chr7	97747897	97748920	1023	652	51	155.5	10.85	0
chr7	98810579	98811468	889	576	42	141.86	10.31	0.02
chr7	99051773	99052863	1090	737	70	130.01	5.94	0.02
chr7	99591816	99594379	2563	1703	131	224.55	9.93	0
chr7	99804392	99805368	976	548	76	152.97	9.27	0
chr7	99806866	99809751	2885	1193	166	136.57	6.43	0.02
chr7	99863410	99866859	3449	425	130	217.02	7.08	0
chr7	99879688	99880964	1276	464	70	159.18	8.7	0.62
chr7	99913734	99915539	1805	1083	87	150.17	8.82	0.03
chr7	100039201	100042054	2853	488	134	246.64	7.54	0
chr7	100309658	100311238	1580	828	76	119.39	7.66	0.02
chr7	100319977	100326489	6512	3129	352	399.7	6.85	0
chr7	100537941	100539787	1846	481	80	119.94	9.33	0.02
chr7	100556042	100557537	1495	848	66	124.63	8.91	0.02
chr7	100567635	100568837	1202	1038	59	129	11.13	0.02
chr7	100820233	100821482	1249	826	137	1064.59	61.04	0
chr7	101117190	101119631	2441	1073	182	297.96	14.32	0
chr7	101147188	101149515	2327	652	219	592.75	15.29	0
chr7	101173164	101175034	1870	1002	79	192.14	9.52	0.46
chr7	101285864	101287594	1730	1013	205	719.14	17.16	0
chr7	101714460	101716721	2261	1663	113	184.57	7.66	0
chr7	104439962	104442897	2935	397	163	160.55	7.46	0
chr7	105539050	105540949	1899	1359	125	303.76	13.41	0
chr7	105712471	105713627	1156	462	96	233.45	8.39	0
chr7	106597122	106598042	920	422	90	540.78	37.87	0
chr7	127530463	127532346	1883	568	230	827.28	14.92	0
chr7	127549848	127551454	1606	399	68	158.66	8	0.62
chr7	127663925	127664930	1005	517	62	173.23	10.13	0
chr7	127834374	127837242	2868	2596	165	214.12	5.92	0
chr7	128375084	128376778	1694	777	123	159.55	6.39	0
chr7	137899645	137900867	1222	913	62	102.65	6.94	0.03
chr7	137937783	137938241	458	205	38	284.69	26.78	0.17
chr7	137942420	137943189	769	362	38	261.46	33.52	0.14
chr7	138675262	138677147	1885	679	97	138.65	6.28	0.02
chr7	138961726	138962760	1034	600	66	164.15	10.21	0
chr7	138983608	138984854	1246	807	68	217.2	11.6	0.37
chr7	139201479	139202240	761	495	57	114.32	7.81	0.02
chr7	139599016	139599777	761	253	45	116.52	8.61	0.02
chr7	142786766	142788853	2087	1512	121	293.32	12.83	0
chr7	148567179	148568049	870	411	40	119.18	12.82	0.02
chr7	148825415	148826549	1134	455	85	381.33	18.74	0
chr7	148952326	148953552	1226	557	215	1645.35	59.19	0
chr7	149099434	149100541	1107	580	33	170.09	15.96	0
chr7	149695790	149698019	2229	1065	134	494.47	12.1	0
chr7	149706070	149708425	2355	276	107	224.35	8.25	0
chr7	149716351	149717505	1154	690	85	311.67	19.25	0.13
chr7	149732980	149734237	1257	393	62	249.34	15.5	0
chr7	150271998	150273923	1925	331	82	104.41	5.06	0.99
chr7	150288323	150290239	1916	836	110	337.44	19.44	0.15
chr7	150324136	150326060	1924	646	90	198.32	8.91	0
chr7	150356117	150357190	1073	754	32	106.59	6.96	0.97
chr7	150743637	150745632	1995	266	78	134.42	9.09	0.02
chr7	154625101	154627411	2310	843	124	107.02	7.04	0.02
chr7	155075636	155077228	1592	395	80	158.87	7.66	0.62
chr7	155292924	155294315	1391	765	51	119.05	6.96	0.9
chr7	156378246	156379445	1199	619	131	626.5	18.6	0
chr7	156874941	156877211	2270	1172	125	190.19	12.21	0
chr7	156881847	156883986	2139	1726	76	123.66	6.62	0.02
chr7	156890240	156892287	2047	346	142	116.94	6.58	0.02
chr7	156975763	156976442	679	422	30	122.05	8.79	0.8
chr7	157014175	157014853	678	188	38	150.99	12.85	0.69
chr7	157043451	157048710	5259	1574	271	121.76	3.74	0.02
chr7	157097082	157101798	4716	1491	429	1437.03	15.85	0
chr7	157128766	157130098	1332	1086	64	126.37	8.43	0.76
chr7	157153636	157157011	3375	527	189	370.77	10.66	0
chr7	157175094	157176901	1807	335	56	104.83	6.35	0.02
chr7	157338253	157341786	3533	1619	417	990.08	24.6	0
chr7	158044692	158045324	632	389	37	127.56	11.02	0.76
chr7	158303653	158304586	933	431	72	149.47	9.52	0.7
chr7	158314359	158316098	1739	1129	107	140.72	6.56	0.02
chr7	158341699	158342445	746	309	54	119.3	7.6	0.02
chr7	158498266	158499762	1496	650	86	199.3	9.4	0.48
chr8	8139303	8139942	639	291	39	142.83	9.95	0.02
chr8	8240999	8241588	589	316	32	126.03	12.85	0.75
chr8	8983239	8984319	1080	320	88	255.87	10.44	0.14
chr8	9948740	9950504	1764	1455	59	182.53	10.08	0
chr8	10605472	10606663	1191	784	63	124.03	7.63	0.77
chr8	12655584	12656583	999	447	37	109.44	8.44	0.02
chr8	19718667	19720107	1440	413	39	104.71	11.76	0.02
chr8	22101306	22102663	1357	1047	55	117.68	7.74	0.92
chr8	22606850	22609466	2616	1522	98	151.92	5.01	0.03
chr8	22617909	22619194	1285	555	59	194.13	9.54	0.46
chr8	22628510	22629964	1454	834	133	532.31	17	0
chr8	22982105	22982941	836	527	53	222.73	14.65	0
chr8	22987479	22988713	1234	742	77	262.05	14.36	0.15
chr8	23042510	23043843	1333	766	83	176.42	8.95	0
chr8	23076710	23077886	1176	326	53	134.97	7.95	0.02
chr8	23137619	23139823	2204	977	121	538.44	19.51	0
chr8	23451934	23453165	1231	625	69	145.22	7.54	0.03
chr8	25258671	25259418	747	347	45	130.42	10.42	0.75
chr8	26361899	26363966	2067	409	77	118.46	5.82	0.02
chr8	28325040	28326271	1231	400	47	169.02	15.83	0
chr8	29175763	29176726	963	374	31	108.8	9.33	0.02
chr8	29685618	29688435	2817	1360	163	395.36	13.05	0
chr8	37567829	37568647	818	433	30	129.34	15.66	0.75
chr8	37858312	37858978	666	458	33	191.87	25.14	0.46
chr8	37875271	37877728	2457	1204	134	436.25	14.42	0.12
chr8	38877151	38879181	2030	1207	91	305.34	12.48	0
chr8	38913139	38914379	1240	412	58	115.53	8.06	0.9
chr8	38914770	38915676	906	572	93	354.55	14.73	0.08
chr8	41639876	41641108	1232	716	60	108.72	6.96	0.94
chr8	42028413	42029640	1227	345	64	277.06	11.99	0
chr8	42517421	42517811	390	190	18	107.4	14.5	0.96
chr8	42816961	42817979	1018	695	42	125.25	8.29	0.02
chr8	49083361	49084235	874	612	27	102.54	9.5	0.03
chr8	56960362	56961455	1093	626	52	185.28	12.76	0.52
chr8	57005536	57006253	717	280	47	127.62	10.71	0.02
chr8	57066050	57066870	820	362	34	128.84	12.89	0.02
chr8	58950343	58951149	806	368	35	114.76	11.24	0.9
chr8	61983831	61986169	2338	439	103	324.98	8.46	0
chr8	61986512	61987372	860	394	55	291.86	27.85	0.12
chr8	62025346	62026573	1227	910	59	131.64	11.88	0.76
chr8	64113523	64114821	1298	993	59	314.51	18.09	0
chr8	71476416	71477891	1475	994	89	366.43	18.99	0
chr8	71682408	71683346	938	164	28	109.61	9.17	0.02
chr8	78074560	78075883	1323	586	51	176.68	12.66	0
chr8	82760569	82761420	851	351	37	104.48	8.39	0.04
chr8	97726101	97727468	1367	850	60	124.6	6.63	0.77
chr8	99328593	99329029	436	256	35	127.6	10.82	0.77
chr8	100022286	100023647	1361	488	51	109.78	5.92	0.02
chr8	102031654	102034307	2653	567	122	304.46	8.16	0
chr8	102189551	102191949	2398	822	160	343.19	11.42	0
chr8	102218145	102219321	1176	542	128	618.06	27.13	0
chr8	102286126	102287823	1697	1253	62	119.13	8.73	0.02
chr8	102596970	102597707	737	469	35	110.86	10.44	0.92
chr8	103734776	103739243	4467	751	263	892.58	21.7	0
chr8	103870184	103871145	961	475	78	437.25	32.27	0.12
chr8	103875516	103877296	1780	1624	110	377.08	13.32	0.09
chr8	103885871	103887288	1417	560	54	114.74	7.96	0.9
chr8	103887394	103890587	3193	698	253	1380.62	27.28	0
chr8	103891694	103892561	867	635	65	344.1	19.21	0.15
chr8	103945322	103946495	1173	430	70	376.6	27.13	0
chr8	103968106	103968993	887	362	50	138.65	9.27	0.7
chr8	105411053	105411984	931	571	41	189.95	12.33	0
chr8	109524782	109525710	928	505	55	238.34	21.1	0
chr8	109752623	109753238	615	374	31	156.44	13.92	0.65
chr8	110621149	110622075	926	302	77	382.67	15.59	0
chr8	126510859	126512060	1201	777	86	393.3	22.25	0
chr8	126515923	126516543	620	291	46	252.19	20.38	0.14
chr8	126594065	126595170	1105	572	61	246.73	15.66	0.18
chr8	126609953	126610653	700	483	52	173.43	14.62	0.58
chr8	128998536	129000236	1700	621	129	290.14	11.09	0.11
chr8	130635684	130636396	712	478	54	136.38	9.91	0.72
chr8	130764684	130765631	947	622	115	142.62	6.44	0.02
chr8	131390580	131391119	539	386	30	111.77	13.18	0.02
chr8	134173478	134174537	1059	540	46	177.42	10.92	0.57
chr8	134211595	134212732	1137	840	38	153.85	16.53	0.64
chr8	134299145	134299879	734	286	37	126.8	14.46	0.76
chr8	134326917	134328105	1188	647	129	993.25	45.1	0
chr8	134378186	134379607	1421	965	74	288.11	12.06	0
chr8	134619929	134620765	836	486	32	138.8	14.47	0.02
chr8	134651033	134652989	1956	1069	105	386	14.3	0
chr8	135793585	135795133	1548	457	60	316.95	20.31	0
chr8	135801325	135801956	631	313	22	113.51	16.32	0.9
chr8	142174402	142175399	997	521	43	113.5	13.43	0.9
chr8	142197909	142199412	1503	804	70	283.73	10.44	0.17
chr8	142285508	142287169	1661	464	93	399.97	20.82	0
chr8	142287573	142288934	1361	727	76	227.81	11.21	0.31
chr8	142406116	142407183	1067	519	44	144.16	10.76	0.7
chr8	142438089	142438973	884	401	54	294.9	27.88	0
chr8	143313389	143314952	1563	1193	57	108.38	7.48	0.02
chr8	143586577	143589042	2465	2119	114	350.89	11.63	0.16
chr8	143778121	143778797	676	278	33	175.02	22.39	0
chr8	144176479	144177592	1113	830	49	162.29	12.66	0
chr8	144178311	144179702	1391	925	105	405.76	15.03	0
chr8	144422618	144424167	1549	575	80	427.47	26.53	0
chr8	144505538	144506358	820	403	35	139.1	16.01	0.71
chr8	144550627	144552789	2162	1850	104	283.79	7.77	0.17
chr8	145082527	145083355	828	222	54	116.86	7.42	0.02
chr8	145088043	145091144	3101	914	118	159.91	6.98	0
chr8	145094348	145095346	998	378	40	121.87	8.08	0.02
chr8	145122424	145125203	2779	1078	149	344.22	10.85	0
chr8	145157983	145159490	1507	411	51	125.15	7.58	0.78
chr8	145204976	145206130	1154	415	83	339.9	12.77	0.15
chr8	145963361	145964136	775	349	22	109.7	16.73	0.02
chr9	696489	697572	1083	618	59	155.04	8.53	0
chr9	2005678	2007714	2036	1226	89	126.08	5.43	0.02
chr9	4287226	4288557	1331	796	66	146.69	9.28	0.72
chr9	5996825	5998826	2001	500	114	169.22	5.3	0
chr9	6402258	6404603	2345	742	112	137.5	6.36	0.02
chr9	6670640	6671896	1256	887	77	109.34	4.18	0.93
chr9	16859674	16862386	2712	1407	129	287.87	7.77	0
chr9	16874401	16875520	1119	725	65	126.19	7.8	0.75
chr9	19151082	19152390	1308	842	73	117.42	13.37	0.91
chr9	19219569	19221090	1521	660	100	250.2	9.89	0
chr9	20673421	20674927	1506	935	55	103.89	6.03	0.99
chr9	33129154	33130312	1158	776	69	117.23	8.34	0.91
chr9	33155498	33158709	3211	2243	192	317.8	6.27	0.13
chr9	33436072	33438759	2687	1098	177	111.29	4.95	0.02
chr9	33806133	33808349	2216	503	166	488.77	14.26	0
chr9	34168096	34170509	2413	815	177	459.06	12.66	0
chr9	34365715	34367647	1932	1315	88	103.28	5.8	0.99
chr9	34978616	34986363	7747	507	88	138.29	9.44	0.02
chr9	35061389	35063374	1985	805	107	106.69	4.52	0.02
chr9	35085851	35086970	1119	406	55	137.18	8.6	0.71
chr9	35104469	35106073	1604	580	107	179.86	8.02	0.55
chr9	35609146	35610364	1218	527	62	103.38	6.93	0.03
chr9	35708670	35709579	909	494	55	164.02	9.28	0.63
chr9	35721677	35722622	945	486	34	127.6	9.28	0.77
chr9	35746471	35747553	1082	336	32	109.85	7.23	0.02
chr9	35804005	35805230	1225	630	63	259.29	15.07	0
chr9	36180500	36181055	555	157	29	136.86	14.24	0.02
chr9	38662132	38662887	755	489	40	248.58	23.59	0
chr9	72224218	72225709	1491	627	72	193.67	6.78	0
chr9	74169862	74170917	1055	894	40	155.75	12.28	0
chr9	78400725	78401503	778	384	34	138.48	16.71	0.7
chr9	79908781	79909444	663	329	19	104.04	20.89	0.99
chr9	89597489	89598674	1185	191	77	295.54	18.94	0.12
chr9	90193546	90194234	688	263	29	137.81	10.17	0.02
chr9	90582295	90583268	973	563	61	212	15.23	0.39
chr9	90586457	90587390	933	430	44	115.29	7.83	0.89
chr9	90727814	90729229	1415	760	139	512.61	20.03	0
chr9	91115121	91116109	988	475	54	130.01	10.37	0.02
chr9	91247207	91249190	1983	1154	80	130.77	6.09	0.76
chr9	91269037	91269905	868	164	43	145.47	8.83	0.71
chr9	91326897	91327714	817	372	55	124.97	9.19	0.78
chr9	91360448	91361927	1479	684	96	296.97	8.9	0.12
chr9	91795902	91796950	1048	552	72	195.93	11.81	0
chr9	92964598	92967308	2710	2320	172	254.36	11.52	0.14
chr9	92995018	92996639	1621	1039	120	561.63	19.28	0
chr9	93700501	93702927	2426	710	180	757.56	28.97	0
chr9	94471894	94472856	962	484	46	105.2	6.98	0.02
chr9	94765858	94768600	2742	1814	158	140.74	5.84	0.02
chr9	94770916	94772203	1287	439	58	122.55	12.64	0.8
chr9	94896570	94897850	1280	839	57	130.66	7.88	0.02
chr9	94899829	94901200	1371	1021	85	153.69	10.85	0
chr9	94917618	94918954	1336	705	60	199.76	12.6	0.45
chr9	94921484	94923020	1536	729	111	354.23	14.66	0.08
chr9	96441412	96442472	1060	599	53	205.05	15.67	0
chr9	97264239	97265257	1018	729	48	107.13	8.14	0.02
chr9	98220984	98221726	742	511	39	155.75	8.64	0
chr9	99678613	99679519	906	478	43	108.15	11.69	0.02
chr9	99919790	99921933	2143	1146	118	353.77	9.92	0
chr9	99947914	99949058	1144	564	71	337.61	24.68	0.15
chr9	99993560	99995728	2168	1873	80	134.84	6.79	0.02
chr9	100377444	100378631	1187	429	78	198.43	12.77	0
chr9	100669519	100670474	955	371	55	191.26	15.03	0
chr9	101621302	101624341	3039	320	164	394.15	9.43	0
chr9	106670839	106671630	791	380	58	210.63	13.18	0
chr9	106792869	106794550	1681	1075	128	487.35	14.61	0
chr9	109084855	109086576	1721	1193	78	292.09	11.53	0
chr9	113975687	113977211	1524	1229	57	113.51	7.27	0.02
chr9	113982274	113983734	1460	1209	64	123.94	6.74	0.02
chr9	114989922	114990897	975	706	44	171.6	8.73	0
chr9	115212099	115213265	1166	696	46	124.22	9.1	0.77
chr9	115380573	115382202	1629	653	98	196.87	12.06	0
chr9	115403833	115405118	1285	487	72	121.63	12.28	0.02
chr9	116036879	116037856	977	475	44	129.31	9.55	0.02
chr9	116172948	116175693	2745	2287	161	607.4	21.3	0
chr9	116187189	116189662	2473	584	124	242.75	10.16	0
chr9	122537124	122538044	920	502	37	105.01	11.78	0.99
chr9	122670142	122671642	1500	695	78	213.71	9.52	0
chr9	122677670	122680906	3236	799	255	928.96	16.79	0
chr9	123171622	123173028	1406	1047	84	204.03	12.84	0
chr9	124019699	124022551	2852	1218	171	166.76	8.14	0
chr9	125106555	125107426	871	387	41	160.59	13.29	0.63
chr9	126004250	126005204	954	487	37	121.27	8.23	0.86
chr9	126018286	126021415	3129	740	139	244.31	7.35	0.26
chr9	126024652	126026034	1382	995	108	319.8	13.05	0.14
chr9	126093643	126094530	887	436	45	116.52	9.23	0.02
chr9	126194089	126194977	888	462	62	238.69	18.71	0.3
chr9	126460211	126461751	1540	1136	64	173.72	14.3	0.58
chr9	126571404	126572742	1338	464	47	122.03	7.27	0.02
chr9	126742725	126743698	973	490	39	116.59	10.31	0.02
chr9	128272075	128273825	1750	1237	92	164.96	8.62	0
chr9	128606805	128608425	1620	1229	83	205.14	15.92	0
chr9	128968518	128969491	973	705	48	113.79	6.98	0.02
chr9	129409430	129411101	1671	1169	61	121.9	7.28	0.81
chr9	129512925	129513758	833	464	51	123.45	10.21	0.02
chr9	129584781	129587809	3028	862	186	519.34	13.92	0
chr9	129664057	129665038	981	444	66	226.15	11.26	0.31
chr9	129699037	129700116	1079	503	52	107.56	7.96	0.02
chr9	129705523	129706284	761	327	46	125.91	7.43	0.77
chr9	129809408	129810539	1131	460	47	204.56	16.28	0
chr9	129868228	129870244	2016	314	97	152.08	6.12	0
chr9	130045946	130048946	3000	1315	134	113.28	5.78	0.02
chr9	130077342	130078910	1568	1089	74	112.74	7.66	0.02
chr9	130588750	130589683	933	516	42	109.6	9.04	0.02
chr9	130694215	130695162	947	470	65	134.29	10.08	0.02
chr9	130866580	130867197	617	268	27	106.08	10.44	0.96
chr9	130870608	130873282	2674	1013	167	338.63	14.23	0.15
chr9	130941250	130944022	2772	1030	129	321.94	13.1	0
chr9	131023112	131023661	549	389	24	100.01	11.53	0.03
chr9	131135572	131137480	1908	972	145	435.27	12.93	0.11
chr9	131145336	131146638	1302	877	119	324.94	10.19	0.14
chr9	131214739	131216166	1427	1122	86	293.47	17.13	0
chr9	131260169	131263561	3392	2416	237	714.16	15.88	0
chr9	131289425	131291551	2126	1415	166	671.26	27.55	0
chr9	131575616	131576378	762	318	48	237.03	22.58	0.29
chr9	131578591	131580400	1809	721	239	1139.59	22.56	0
chr9	131665059	131665893	834	285	110	545.86	17.12	0
chr9	131686915	131689474	2559	1084	123	199.67	7.63	0.45
chr9	131690077	131691377	1300	745	111	351.53	13.32	0.16
chr9	132036291	132037547	1256	474	70	132.53	9.34	0.02
chr9	133121082	133122337	1255	628	100	295.23	11.2	0.12
chr9	133135395	133137270	1875	658	96	288.98	11.93	0.17
chr9	133138017	133139809	1792	418	66	117	7.13	0.91
chr9	133274922	133275948	1026	683	36	114.59	10.17	0.02
chr9	133449278	133451210	1932	1550	71	133.16	7.83	0.77
chr9	133455427	133456952	1525	1125	65	131.32	9.01	0.76
chr9	133521370	133522200	830	500	63	167.27	11.02	0.57
chr9	133543721	133544308	587	202	36	134.4	12.74	0.75
chr9	134025523	134027622	2099	573	126	346.05	11.22	0.15
chr9	134743122	134744105	983	419	49	121.9	8.78	0.02
chr9	134753908	134754940	1032	530	76	272	17.05	0
chr9	134847165	134848301	1136	446	47	181.2	11.48	0.56
chr9	134867600	134870775	3175	2335	261	808.2	11.39	0
chr9	134990871	134992212	1341	885	79	107.09	4.95	0.02
chr9	135009123	135010229	1106	573	67	169.73	10.17	0
chr9	135211206	135212149	943	432	52	128.97	9.77	0.02
chr9	135330867	135332230	1363	835	66	110.22	6.38	0.02
chr9	135333186	135334599	1413	1251	61	116.55	5.04	0.02
chr9	135709030	135711807	2777	1863	141	417.73	19.82	0.11
chr9	136028449	136031138	2689	1110	90	408.23	12.16	0
chr9	136245363	136248636	3273	2852	154	128.58	4.19	0.02
chr9	136299218	136301229	2011	1020	139	315.14	14.56	0
chr9	136370830	136373133	2303	1471	126	131.33	4.63	0.02
chr9	136400819	136407736	6917	520	85	146.07	6.55	0.72
chr9	136438146	136442450	4304	2091	270	399.77	11.1	0
chr9	136490653	136491736	1083	401	45	154.9	12.66	0.64
chr9	136953624	136955120	1496	1031	72	174.34	10.42	0.58
chr9	137917868	137920417	2549	1420	180	337.02	12.31	0
chr9	138024177	138025375	1198	444	54	107.06	7.16	0.02
chr9	138124027	138126531	2504	2080	112	183.93	7.15	0
chr9	138140271	138142012	1741	1165	80	158.31	6.59	0
chr9	138148969	138151573	2604	1490	130	306.81	15.03	0
chr9	138238184	138239020	836	239	80	531.69	25.06	0
chr9	138251808	138252592	784	398	42	112.25	10.46	0.02
chr9	138386122	138388728	2606	840	160	179.75	7.6	0
chr9	138560173	138561867	1694	416	104	337.95	14.89	0
chr9	138592922	138593978	1056	455	44	168.88	10.57	0
chr9	138600007	138604386	4379	1665	416	1238.42	17.72	0
chr9	138631383	138636545	5162	2802	367	1117.68	18.69	0
chr9	138638285	138640343	2058	593	51	127.85	6.96	0.02
chr9	138777031	138777769	738	312	39	121.21	13.79	0.02
chr9	139014249	139015601	1352	486	46	173.41	18.57	0.58
chr9	139042809	139047631	4822	2140	338	901.8	11.85	0
chr9	139048031	139050509	2478	415	96	154.53	10.07	0.64
chr9	139099494	139100608	1114	714	74	261.82	13.56	0
chr9	139182104	139183338	1234	517	81	371.64	23.09	0
chr9	139202384	139203335	951	518	61	148.37	11.49	0.03
chr9	139214869	139216267	1398	458	88	162.55	9.5	0
chr9	139254494	139255858	1364	514	57	119.84	6.13	0.02
chr9	139282028	139282741	713	414	57	181.79	11.62	0
chr9	139334114	139335842	1728	1153	78	145.48	8.9	0.71
chr9	139425639	139426673	1034	469	56	160.32	12.1	0
chr9	139436988	139438836	1848	585	35	128.23	9.26	0.02
chr10	5323361	5324139	778	412	34	171.66	18.08	0.6
chr10	5583263	5584247	984	571	53	243.48	17.06	0.26
chr10	5741410	5742646	1236	578	53	115.21	10.44	0.89
chr10	7009326	7010319	993	374	45	130.42	9.89	0.75
chr10	7490148	7491053	905	477	36	102.81	10.85	0.03
chr10	11260597	11261094	497	247	27	101.06	9.58	0.03
chr10	11261939	11262655	716	413	33	144.22	13.55	0.71
chr10	12263325	12264015	690	321	31	172.84	24.86	0.58
chr10	17310092	17310997	905	476	30	122.44	12.66	0.02
chr10	21853873	21855124	1251	895	65	172.76	10.61	0
chr10	21862431	21863291	860	491	27	106.4	8.14	0.02
chr10	26766452	26768506	2054	667	145	783.81	29.27	0
chr10	30762319	30763963	1644	1208	107	619.99	30.83	0
chr10	30822337	30823637	1300	645	53	184.11	14.3	0
chr10	30858426	30858870	444	196	21	155.9	23.67	0.65
chr10	31360325	31361490	1165	455	59	141.44	7.36	0.02
chr10	32257597	32258065	468	166	24	152.85	23.74	0
chr10	33309238	33310223	985	395	42	231.25	19.53	0
chr10	35455223	35456253	1030	738	37	117.87	8.39	0.02
chr10	42686010	42687149	1139	904	81	240.77	12.08	0.3
chr10	42776984	42779218	2234	831	156	379.33	13.92	0.09
chr10	42789437	42792959	3522	1802	243	286.53	10.54	0.17
chr10	42802259	42805568	3309	2378	241	173.6	12.25	0
chr10	43211783	43213196	1413	1024	65	228.62	11.45	0
chr10	43222886	43225259	2373	367	93	181.08	10.97	0
chr10	43233350	43234361	1011	374	78	462.6	31.33	0
chr10	43235146	43236904	1758	1382	121	269.64	13.42	0
chr10	43251739	43252850	1111	220	64	252.39	10.31	0
chr10	43270684	43271595	911	531	92	461.04	18.62	0
chr10	44774642	44776130	1488	684	78	154.16	9.83	0
chr10	44783441	44784846	1405	872	106	148.6	8.51	0.73
chr10	44815512	44817369	1857	340	98	190.53	9.41	0
chr10	49183985	49184933	948	585	60	148.96	7.98	0.03
chr10	49483810	49486880	3070	1334	161	109.42	8.97	0.02
chr10	49561484	49564323	2839	1816	175	178.24	9.81	0
chr10	50523628	50524919	1291	612	82	108.98	4.77	0.02
chr10	50525860	50528182	2322	677	109	186.98	10.1	0
chr10	51241866	51243083	1217	540	165	718.95	19.53	0
chr10	63332565	63333607	1042	603	43	100.14	5.88	0.03
chr10	65058227	65061531	3304	1845	248	692.6	10.34	0
chr10	69989114	69991227	2113	980	112	114.48	6.84	0.02
chr10	70477582	70479309	1727	231	99	249.74	12.82	0
chr10	70485700	70488213	2513	1565	130	132.56	4.8	0.77
chr10	70490953	70492076	1123	672	110	268.25	8.86	0.15
chr10	70502408	70503987	1579	499	82	158.68	6.63	0.62
chr10	72032156	72033618	1462	522	68	117.6	8.35	0.91
chr10	73123660	73127286	3626	944	164	153.1	4.88	0
chr10	73155641	73159499	3858	3549	218	265.69	6.66	0.15
chr10	73171326	73173561	2235	1406	140	204.14	7.68	0.47
chr10	73174818	73185587	10769	1643	559	1565.4	17.33	0
chr10	73194718	73196255	1537	715	86	147.47	8.28	0.03
chr10	73280181	73282812	2631	2313	152	164.88	6.35	0
chr10	73290009	73290974	965	379	85	170.74	10.45	0
chr10	73689459	73691508	2049	1465	214	408.09	9.68	0.1
chr10	73702272	73705776	3504	1514	231	235.84	5.8	0.29
chr10	73726652	73729376	2724	482	231	633.87	14.85	0
chr10	73737886	73740884	2998	1841	164	179.75	6.51	0
chr10	73748026	73754254	6228	1424	482	1911.53	26.9	0
chr10	73754403	73755566	1163	668	71	145.59	8.63	0.71
chr10	73760726	73762885	2159	1080	192	382.66	10.85	0.09
chr10	73763997	73767187	3190	879	274	734.97	15.44	0
chr10	75338491	75339814	1323	421	102	289.73	16.95	0.11
chr10	76253765	76257964	4199	2904	326	629.15	18.16	0
chr10	76662985	76666229	3244	2774	177	289.28	10.27	0
chr10	76788193	76789378	1185	716	115	201.77	10.17	0
chr10	76830557	76834125	3568	2377	182	220.13	7.87	0
chr10	76859472	76861706	2234	1656	204	528.07	12.13	0
chr10	79303022	79304141	1119	730	82	152.9	7.57	0.65
chr10	79731662	79733897	2235	1450	139	136.43	6.23	0.02
chr10	80172160	80173444	1284	871	60	112.03	9.04	0.02
chr10	80186066	80187820	1754	512	162	574.94	17.78	0
chr10	80406627	80408416	1789	1181	129	315.72	17.78	0
chr10	80523161	80525652	2491	358	101	166.39	6	0.61
chr10	80556732	80561022	4290	2944	245	460.57	15.64	0
chr10	80561859	80563187	1328	740	97	288.17	14.59	0.17
chr10	80564763	80568534	3771	3003	292	930.72	30.7	0
chr10	80671198	80672976	1778	786	118	160.47	9.33	0
chr10	80673239	80678814	5575	367	159	136.25	4.61	0.02
chr10	80694546	80697376	2830	1875	172	129.6	6.55	0.02
chr10	80700062	80701662	1600	724	106	159.87	7.23	0
chr10	80703609	80704823	1214	458	82	122.03	7.6	0.02
chr10	80711778	80713278	1500	561	90	250.63	16.61	0.14
chr10	80714788	80718498	3710	1170	359	507.35	12.57	0
chr10	80777560	80778368	808	275	53	107.76	5.43	0.02
chr10	80841339	80843855	2516	1887	236	629.45	19.48	0
chr10	80845666	80847996	2330	1646	121	183.04	8.94	0
chr10	80873325	80876010	2685	1027	275	611.68	13.56	0
chr10	82248019	82250106	2087	705	117	106.44	8.05	0.97
chr10	82254580	82255948	1368	363	61	105.97	5.65	0.98
chr10	85657768	85659643	1875	1021	100	129.5	6.7	0.75
chr10	85906254	85907160	906	394	52	187.57	15.83	0
chr10	87912696	87914154	1458	740	93	243.31	15.37	0
chr10	88711099	88712993	1894	1401	98	119.02	6.26	0.02
chr10	89777016	89777669	653	433	28	139.58	19.39	0.71
chr10	89814043	89815161	1118	688	47	131.62	9.87	0.76
chr10	94948886	94949471	585	221	27	109.61	11.45	0.02
chr10	98124700	98125801	1101	694	53	124.79	8.37	0.02
chr10	98469223	98471137	1914	1437	112	223.44	14.04	0
chr10	98497330	98498113	783	329	31	106.19	12.66	0.96
chr10	98581234	98583172	1938	607	158	738.62	24.39	0
chr10	99069493	99070747	1254	445	84	322.42	17.44	0
chr10	102122523	102124309	1786	618	98	123.5	6.91	0.02
chr10	102480593	102481700	1107	374	78	323.16	17.11	0
chr10	102746914	102749322	2408	1486	195	368.27	7.38	0
chr10	102767598	102769518	1920	488	221	775.98	20.11	0
chr10	102810151	102813222	3071	1020	380	1310.07	19.58	0
chr10	102817101	102817988	887	673	48	101.52	5.2	0.03
chr10	103881989	103884170	2181	793	109	123.17	3.88	0.02
chr10	104172166	104173069	903	429	64	124.98	8.88	0.02
chr10	104378936	104380390	1454	624	85	132.81	5.17	0.02
chr10	104394125	104396683	2558	1703	270	891.18	13.88	0
chr10	104400745	104402385	1640	1135	77	111.91	6.06	0.02
chr10	105220286	105221660	1374	1041	89	176.28	7.74	0
chr10	105366058	105370390	4332	620	200	129.27	7.43	0.74
chr10	105657715	105658576	861	529	54	232.28	15.74	0
chr10	105667062	105668683	1621	1220	73	102.5	5.54	0.03
chr10	106004114	106005047	933	571	61	162.91	8.45	0
chr10	111826374	111827092	718	393	32	121.19	13.77	0.85
chr10	112162471	112165131	2660	2172	194	590.86	16.2	0
chr10	112621902	112622879	977	371	44	111.89	6.67	0.02
chr10	115792495	115793832	1337	991	53	125.47	7.78	0.02
chr10	120881980	120883947	1967	1804	81	117.13	7.41	0.91
chr10	121020263	121021850	1587	426	99	164.72	6.84	0
chr10	121431182	121432249	1067	572	105	242.42	12.26	0
chr10	123588496	123588876	380	160	22	114.47	13.93	0.9
chr10	123890340	123891386	1046	628	57	132.31	7.8	0.02
chr10	123891925	123893731	1806	1362	73	110.83	7.43	0.02
chr10	124884296	124885290	994	467	50	100.73	10.85	0.03
chr10	125785080	125786321	1241	584	199	986.95	28.49	0
chr10	125968749	125970568	1819	472	140	336.21	11.39	0
chr10	126318489	126321604	3115	974	283	903.63	24.96	0
chr10	126839520	126840510	990	658	46	202.95	16.35	0
chr10	134051187	134051746	559	336	37	127.56	10.53	0.76
chr10	134083047	134087937	4890	1578	514	1696.31	20.29	0
chr10	134107121	134113769	6648	1396	579	1894.8	17.55	0
chr10	134159808	134163348	3540	1721	196	155.03	5.16	0
chr10	134179104	134182078	2974	1776	179	331.69	9.21	0.14
chr10	134213721	134215658	1937	1351	142	203.21	6.83	0
chr10	134233601	134236572	2971	1898	183	185.91	8.14	0
chr10	134238170	134239944	1774	758	136	225.38	7.51	0
chr10	134387674	134388605	931	428	65	147.17	9.22	0.03
chr10	134920848	134925510	4662	1917	447	1153.97	15.1	0
chr10	134940801	134943045	2244	899	293	1048.13	11.95	0
chr10	135035580	135037184	1604	1239	60	107.65	6.33	0.02
chr10	135057349	135058430	1081	433	95	395.43	17.05	0
chr11	179418	180444	1026	682	101	150.35	7.69	0.03
chr11	197164	199137	1973	393	85	113.67	5.43	0.02
chr11	257496	259834	2338	725	116	186.9	5.43	0
chr11	298053	298724	671	159	29	111.15	9.67	0.92
chr11	316157	317689	1532	908	61	176.07	10.08	0.59
chr11	396412	398015	1603	701	115	586.42	19.11	0
chr11	404245	406448	2203	927	92	180.49	6.39	0.56
chr11	439650	440706	1056	618	70	251.91	15.93	0
chr11	518386	519359	973	354	36	114.78	8.82	0.02
chr11	549986	551908	1922	410	80	188.85	8.72	0
chr11	557525	559091	1566	1137	59	151.12	7.91	0.03
chr11	559248	560181	933	534	37	109.9	9.04	0.02
chr11	576737	578563	1826	1382	93	215.49	11.99	0.36
chr11	630134	631597	1463	1103	71	125.6	6.78	0.02
chr11	795119	795893	774	326	37	109.44	7.01	0.02
chr11	798682	800400	1718	580	101	102.93	4.38	0.03
chr11	809416	812679	3263	792	146	316.36	10.18	0
chr11	816859	818332	1473	766	85	275.96	14.92	0
chr11	1134860	1138748	3888	1208	269	846.93	13.95	0
chr11	1728219	1729820	1601	980	55	119.09	7.05	0.02
chr11	1734912	1736877	1965	964	102	218.89	8.79	0.3
chr11	1750001	1752075	2074	503	159	622.47	26.11	0
chr11	1755092	1756575	1483	961	66	161.66	9.28	0.64
chr11	1758151	1760498	2347	1027	122	193.93	9.38	0.46
chr11	1956339	1957560	1221	536	104	355.23	13.92	0.08
chr11	2074937	2075880	943	385	33	110.05	11.25	0.91
chr11	2246852	2247975	1123	492	50	141.53	9.46	0.02
chr11	2277992	2281629	3637	309	69	199.92	10.41	0
chr11	2358074	2359762	1688	959	69	125.97	8.4	0.77
chr11	2718209	2720581	2372	1336	165	575.28	17.36	0
chr11	2803468	2805145	1677	443	93	101.9	4.55	0.03
chr11	2869608	2871261	1653	1296	70	138.17	5.84	0.02
chr11	2875945	2878159	2214	744	158	191.68	13.37	0
chr11	2907664	2908937	1273	1015	60	130.4	6.59	0.02
chr11	2910431	2911738	1307	468	70	105.58	7.37	0.02
chr11	2969913	2971222	1309	875	69	142.98	7.45	0.02
chr11	3110613	3119111	8498	2989	526	1237.54	18.8	0
chr11	3124479	3126623	2144	1719	79	109.91	7.29	0.02
chr11	3131066	3139105	8039	1048	132	297.06	10.4	0
chr11	3144152	3146552	2400	480	68	132.23	9.95	0.02
chr11	3200031	3201595	1564	818	77	243.9	12.13	0.26
chr11	3204804	3206520	1716	1145	108	136.96	5.64	0.02
chr11	3381927	3383372	1445	303	73	300	13.73	0
chr11	3818477	3819978	1501	489	117	483.38	18.82	0
chr11	8666620	8667555	935	430	48	119.76	7.75	0.02
chr11	9291905	9293604	1699	548	130	455.59	16.28	0
chr11	9341893	9343066	1173	707	51	104.7	7.17	0.02
chr11	9550664	9552051	1387	679	65	138.98	9.69	0.02
chr11	9591288	9592868	1580	1053	72	180.53	10.85	0
chr11	9735681	9738604	2923	508	250	819.12	14.86	0
chr11	10281555	10284422	2867	1221	152	203.3	7.6	0
chr11	10285410	10286825	1415	936	61	159.17	11.56	0
chr11	17253203	17254822	1619	1248	76	180.22	8.59	0
chr11	27401022	27401684	662	432	34	139.94	13.19	0.02
chr11	32411705	32413151	1446	989	71	181.9	12.69	0
chr11	32413446	32414405	959	381	77	330.41	15.63	0
chr11	33677485	33679300	1815	413	96	217.15	10.99	0.36
chr11	33870676	33872538	1862	1433	148	441.68	9.78	0
chr11	34029413	34030880	1467	1030	68	188.1	9.87	0
chr11	34334310	34337712	3402	1939	130	140.18	5.23	0.02
chr11	34405148	34405901	753	429	29	107.2	11.84	0.96
chr11	44043909	44045879	1970	426	63	100.92	5.92	0.03
chr11	44279550	44281465	1915	672	109	270.25	15.19	0
chr11	44546178	44549418	3240	1266	258	985.13	24.54	0
chr11	45496502	45497891	1389	926	57	144.14	9.95	0.7
chr11	46314553	46315396	843	552	58	227.44	16.24	0.31
chr11	46344413	46346343	1930	1469	77	168.35	7.33	0
chr11	46358359	46359211	852	408	35	104.07	9.77	0.04
chr11	46651805	46655888	4083	1317	158	257.72	8.31	0.14
chr11	47246039	47248413	2374	1462	89	119.42	4.69	0.02
chr11	47333053	47335694	2641	457	175	388.73	13.14	0
chr11	47335896	47338842	2946	1989	477	2381.86	30.88	0
chr11	47353056	47357401	4345	1504	337	339.12	5.59	0
chr11	47365775	47367423	1648	448	96	281.04	12.3	0.16
chr11	47370633	47374015	3382	2384	326	989.77	20.62	0
chr11	47385327	47387010	1683	1164	94	293.03	15.37	0
chr11	47569548	47570613	1065	509	59	193.58	14.39	0.46
chr11	47998050	47998988	938	515	48	147.47	10.68	0.72
chr11	48009375	48010757	1382	661	106	254.45	11.53	0
chr11	56948557	56950399	1842	433	121	161.15	8.68	0
chr11	57162749	57164490	1741	685	140	420.67	13.71	0
chr11	57265079	57265958	879	293	69	180.6	11.39	0
chr11	58101520	58104244	2724	315	38	102.2	10.66	0.03
chr11	59089655	59090578	923	512	52	216.67	12.76	0.36
chr11	60371718	60373967	2249	1247	137	256.17	13.34	0.14
chr11	60502706	60503697	991	455	42	145.86	13.05	0.71
chr11	60871712	60872640	928	505	49	138.06	12.1	0.02
chr11	60887122	60887985	863	258	42	114.46	8.14	0.02
chr11	61219423	61226031	6608	1496	330	470.17	9.1	0
chr11	61273224	61274431	1207	892	77	188.9	7.98	0
chr11	61280063	61283446	3383	607	248	621.06	20.84	0
chr11	61339933	61341527	1594	1079	73	121.5	5.76	0.02
chr11	61351075	61353405	2330	740	118	128.92	4.9	0.02
chr11	61357397	61359553	2156	1401	83	106.22	5.72	0.96
chr11	61413754	61415729	1975	1068	179	394.02	11.29	0
chr11	61421640	61423793	2153	1697	91	107.7	9.74	0.02
chr11	61491475	61492905	1430	411	68	119.21	5.15	0.02
chr11	61548838	61550522	1684	918	231	958.96	19.58	0
chr11	62068083	62071434	3351	1631	233	264.69	10.85	0
chr11	62079375	62081662	2287	1277	170	225.85	9.48	0.31
chr11	62134984	62138045	3061	2081	125	110.5	4.23	0.02
chr11	62188604	62190896	2292	249	96	141.73	4.35	0.73
chr11	62195151	62197207	2056	413	102	106.57	4.06	0.02
chr11	62310191	62312094	1903	501	98	134.49	5.03	0.02
chr11	62329007	62331493	2486	464	135	186.05	6.75	0
chr11	62365189	62366566	1377	527	137	179.83	11.14	0
chr11	62403836	62406223	2387	1625	186	459.8	13.09	0
chr11	63439774	63441677	1903	1506	66	118.41	7.82	0.02
chr11	63461952	63463935	1983	1253	112	347.09	10.76	0
chr11	63484593	63486186	1593	1181	94	143.71	9.3	0.02
chr11	63498340	63499329	989	325	60	111.97	6.51	0.02
chr11	63613927	63617348	3421	1040	284	530.75	7.04	0
chr11	63618240	63619323	1083	521	103	326.8	11.94	0
chr11	63729241	63732663	3422	2361	405	1123.34	14.67	0
chr11	63763577	63768422	4845	697	400	759.04	10.08	0
chr11	63769355	63771980	2625	828	179	388.65	8.85	0
chr11	63773691	63776385	2694	636	102	150.47	5.8	0.03
chr11	63782281	63784325	2044	1198	79	198.63	7.48	0.48
chr11	63791683	63794970	3287	1587	166	147.47	6.96	0.72
chr11	63827915	63831961	4046	613	359	737.64	9.77	0
chr11	63840775	63842894	2119	1470	120	217.95	8.44	0
chr11	63855019	63856799	1780	924	120	125.92	9.22	0.77
chr11	63858923	63860005	1082	394	146	608.82	23.46	0
chr11	63862832	63868409	5577	3114	264	811.19	16.28	0
chr11	63872440	63873486	1046	413	48	118.75	7.32	0.02
chr11	63876997	63879847	2850	2458	158	414	9.83	0.1
chr11	63895067	63896361	1294	268	88	333.42	11.96	0
chr11	64062390	64063379	989	371	77	420.42	21.37	0.11
chr11	64143204	64144730	1526	797	82	132.12	6.85	0.02
chr11	64178530	64179784	1254	736	63	133.72	8.1	0.76
chr11	64264604	64270460	5856	3199	711	2191.02	21.97	0
chr11	64286118	64288841	2723	1497	134	241.37	8.16	0
chr11	64323877	64326022	2145	719	94	155.1	6.55	0
chr11	64374762	64376520	1758	620	105	135.78	6.56	0.02
chr11	64378337	64379748	1411	865	85	119.13	9.04	0.02
chr11	64380017	64381274	1257	879	166	391.67	13.02	0
chr11	64387837	64389228	1391	464	80	226.47	11.81	0
chr11	64399603	64403981	4378	2016	357	574.52	12.48	0
chr11	64417898	64418997	1099	591	95	282.43	16.85	0
chr11	64544887	64547344	2457	2183	110	113.36	4.54	0.02
chr11	64735841	64738808	2967	713	86	128.27	9.45	0.02
chr11	64877923	64880026	2103	588	88	117.79	6.18	0.02
chr11	64905794	64907154	1360	682	85	137.48	8.14	0.02
chr11	64939207	64944680	5473	4032	380	940.35	12.39	0
chr11	64944950	64949178	4228	1409	390	1162.83	15.57	0
chr11	65001033	65002244	1211	647	100	150.79	6.87	0.03
chr11	65021148	65023493	2345	619	149	312.94	10.85	0
chr11	65074911	65077732	2821	1501	163	179.58	5.61	0.55
chr11	65097591	65102442	4851	864	319	684.54	16.6	0
chr11	65160888	65167044	6156	3444	513	700.95	10.7	0
chr11	65175513	65177527	2014	1058	207	444.81	13.1	0
chr11	65300107	65300992	885	372	166	828.56	21.23	0
chr11	65303654	65304906	1252	452	66	126.03	6.38	0.02
chr11	65397172	65398298	1126	709	75	126.83	8.49	0.02
chr11	65422765	65425095	2330	1845	125	223.14	7.02	0
chr11	65840936	65843094	2158	1379	211	636.18	13.95	0
chr11	65859026	65861989	2963	1721	193	191.11	8.53	0
chr11	65894896	65896932	2036	1147	93	128.87	5.68	0.02
chr11	65945463	65946055	592	346	46	131.45	9.14	0.02
chr11	66140149	66141734	1585	445	81	128.08	4.45	0.02
chr11	66494583	66495683	1100	541	68	138.95	9.71	0.02
chr11	66642337	66643605	1268	399	64	201.63	8.88	0
chr11	66789496	66790820	1324	840	112	323.44	16.59	0
chr11	66791038	66798156	7118	1562	402	326.18	6.26	0
chr11	66798304	66805095	6791	2812	651	1676.51	19.58	0
chr11	66810630	66815199	4569	1857	343	549.1	13.24	0
chr11	66824723	66827623	2900	2262	216	468.81	20.99	0
chr11	66835671	66837383	1712	1215	62	116.97	8.26	0.91
chr11	66876711	66879430	2719	837	171	102.58	5.59	0.03
chr11	66927427	66928573	1146	484	90	278.92	17.24	0
chr11	66959607	66963018	3411	1076	302	595.53	16.49	0
chr11	67526476	67528859	2383	1751	111	140.15	5.41	0.02
chr11	67532733	67535241	2508	1502	162	143.69	7.3	0.02
chr11	67540171	67541758	1587	838	76	122.63	4.47	0.02
chr11	67559978	67568230	8252	1203	420	470.1	14.7	0
chr11	67645315	67646741	1426	582	84	133.13	6.2	0.02
chr11	68340818	68342625	1807	395	76	298.64	13.04	0
chr11	68351648	68353518	1870	1109	108	113.36	4.32	0.02
chr11	68363167	68365398	2231	389	110	244.57	9.62	0
chr11	68818567	68826556	7989	2268	980	3171.01	27.81	0
chr11	68958902	68961393	2491	656	120	133.43	4.87	0.02
chr11	68966055	68970500	4445	2581	287	514.18	10.74	0
chr11	69052852	69054988	2136	1164	76	130.16	6.5	0.75
chr11	69725670	69727276	1606	398	67	135.81	6.46	0.02
chr11	69888571	69889610	1039	512	79	168.34	11.1	0
chr11	69920898	69923969	3071	612	227	343.67	10.64	0
chr11	69946047	69949256	3209	1960	333	686.58	21.7	0
chr11	71611464	71613228	1764	390	92	218.18	8.38	0
chr11	72124916	72126369	1453	382	120	206.55	7.49	0
chr11	72126835	72128861	2026	971	94	111.14	4.52	0.92
chr11	72129733	72131745	2012	602	162	328.01	13.1	0.14
chr11	72201223	72205940	4717	3330	352	811.82	20.25	0
chr11	72529281	72532573	3292	2019	162	195.51	7.14	0
chr11	72593130	72594008	878	416	58	105.26	7.22	0.99
chr11	72603952	72608651	4699	2922	295	385.47	11.59	0
chr11	72676325	72678747	2422	1759	160	164.75	5.04	0
chr11	72764421	72766534	2113	1543	151	174.68	9.92	0
chr11	72768858	72771262	2404	1719	117	105.44	6.41	0.02
chr11	72771924	72775741	3817	2017	256	290.26	12.46	0
chr11	73371338	73372862	1524	898	117	142.49	5.6	0.02
chr11	73850416	73851771	1355	519	88	100.64	9.04	0.03
chr11	74728222	74730973	2751	1292	155	193.68	7.15	0
chr11	74739180	74741629	2449	1991	140	115.42	4.63	0.02
chr11	75621854	75625413	3559	1029	207	150.56	6.19	0.68
chr11	78703865	78704530	665	317	32	125.6	13.85	0.02
chr11	80459604	80460065	461	252	24	169.81	21.51	0
chr11	85036043	85037051	1008	497	52	141.68	6.26	0.02
chr11	85457344	85459057	1713	670	94	179.78	8.3	0
chr11	86425708	86427225	1517	908	131	287.31	13.46	0
chr11	93113761	93114967	1206	198	46	116.04	7.36	0.02
chr11	101922877	101923610	733	244	43	256.92	27.13	0
chr11	111254537	111255788	1251	881	74	115.57	6.46	0.02
chr11	113458056	113459759	1703	883	190	620.68	25.06	0
chr11	113776020	113777239	1219	523	94	125.79	7.6	0.02
chr11	117456814	117457938	1124	472	88	158.67	10.43	0
chr11	117464126	117465152	1026	502	54	259.6	19.26	0.14
chr11	118166423	118169212	2789	2341	158	304.92	14.04	0
chr11	118251891	118253326	1435	985	82	176.91	10.94	0.57
chr11	118743475	118744986	1511	531	77	141.1	8.95	0.72
chr11	119066420	119068638	2218	745	110	238.49	13.37	0.3
chr11	119583633	119585352	1719	490	120	263.5	13.09	0.15
chr11	119585760	119587361	1601	985	73	113.33	7.84	0.02
chr11	119599503	119601521	2018	1491	142	148.32	12.48	0.03
chr11	120284346	120285452	1106	585	90	248.89	10.3	0.14
chr11	120792715	120793824	1109	616	91	334.78	14.11	0
chr11	122072428	122073287	859	368	53	139.2	10.85	0.02
chr11	122073391	122074413	1022	516	70	159.11	6.28	0
chr11	122092960	122093932	972	679	73	131.78	6.53	0.76
chr11	122232301	122233028	727	456	42	201.9	16.46	0
chr11	124445483	124446621	1138	495	71	214.14	15.06	0
chr11	125711583	125713485	1902	834	95	156.57	5.75	0
chr11	125766379	125768727	2348	1568	117	111.75	6.75	0.02
chr11	129377140	129379131	1991	1190	148	296.72	10.36	0
chr11	129498182	129499925	1743	1265	162	409.24	10.44	0.1
chr12	555171	556270	1099	595	82	211.92	13.14	0
chr12	570426	571389	963	706	41	103.46	10.21	0.99
chr12	589395	590277	882	519	53	193.9	12.77	0.46
chr12	596564	597727	1163	565	89	432.56	24.1	0.11
chr12	621991	623771	1780	1122	108	138.1	4.3	0.02
chr12	1584251	1586017	1766	1415	79	200.85	8.63	0
chr12	1640780	1641853	1073	717	73	365.32	21.93	0
chr12	1648134	1649081	947	296	79	301.32	12.83	0.12
chr12	1670207	1671210	1003	690	45	124.59	9.99	0.77
chr12	1775325	1778180	2855	1253	160	468.59	8.81	0
chr12	1786884	1787436	552	196	35	113.02	9.2	0.91
chr12	1789236	1794102	4866	2104	201	352.75	6.29	0.16
chr12	2273442	2275584	2142	906	174	327.18	14.98	0
chr12	3707328	3708843	1515	973	128	529.6	18.27	0
chr12	4251456	4253991	2535	571	133	175.63	6.78	0
chr12	6146949	6147917	968	521	51	104.7	9.86	0.02
chr12	6314504	6318100	3596	629	383	1244.21	16.52	0
chr12	6585391	6587678	2287	527	91	171.97	8.59	0
chr12	6591867	6594196	2329	1508	122	142.27	7.31	0.02
chr12	6667670	6669412	1742	1118	83	127.45	7.66	0.02
chr12	6703038	6704409	1371	557	82	183.86	7.98	0
chr12	6851465	6853800	2335	1504	154	335.15	9.01	0
chr12	6916718	6918085	1367	785	74	103.91	6.51	0.04
chr12	6929587	6935053	5466	3456	303	742.25	16.09	0
chr12	6937407	6943057	5650	1105	146	375.43	9.67	0
chr12	6995393	6996828	1435	1129	76	157.3	9.49	0
chr12	7014156	7015216	1060	512	94	434.57	18.28	0.11
chr12	7151808	7153580	1772	618	127	298.16	12.85	0
chr12	8993125	8994387	1262	693	58	121.78	8.51	0.81
chr12	9691396	9692784	1388	839	63	245.33	10.85	0
chr12	9694456	9694962	506	270	34	244.28	26.19	0
chr12	10255762	10257916	2154	520	76	366.74	21.7	0
chr12	11692695	11693743	1048	301	41	163.23	9.3	0
chr12	11899401	11900347	946	236	48	120.97	7.51	0.02
chr12	12400986	12401740	754	190	37	161.44	12.21	0
chr12	20536110	20537295	1185	559	95	120.84	5.76	0.02
chr12	25294834	25296551	1717	370	91	129.67	9.71	0.02
chr12	25428570	25431602	3032	1986	236	133.9	6.22	0.02
chr12	26317686	26320607	2921	1314	421	1344.08	22.96	0
chr12	26517458	26518228	770	171	52	119.41	8.63	0.9
chr12	26567730	26568513	783	306	72	168.49	10.42	0
chr12	26876149	26878828	2679	265	183	147.31	5.26	0.03
chr12	29192282	29194840	2558	1035	143	102.58	4.46	0.03
chr12	29252059	29252851	792	458	49	126.66	12.27	0.76
chr12	30839254	30840835	1581	541	112	175.99	6.51	0
chr12	31367685	31369690	2005	644	74	103.33	5.26	0.03
chr12	31772834	31773831	997	386	54	100.86	6.93	0.03
chr12	31793331	31794075	744	255	39	155.47	14.98	0.65
chr12	32723071	32724417	1346	320	75	136.43	7.23	0.02
chr12	40824153	40825535	1382	832	58	116.02	6.96	0.9
chr12	40917269	40919226	1957	472	131	296.25	15.98	0
chr12	44406771	44409532	2761	732	400	1756.97	29.57	0
chr12	44669526	44672498	2972	1341	262	224.86	5.16	0
chr12	45051070	45054108	3038	1697	157	111.48	5.5	0.02
chr12	45062284	45064976	2692	940	148	170.96	4.95	0
chr12	46429594	46434696	5102	4082	380	230.37	9.13	0
chr12	46454558	46458710	4152	656	397	301.03	7.84	0
chr12	46496262	46501708	5446	3123	326	147.38	5.36	0.03
chr12	47651969	47653406	1437	912	78	103.97	7.49	0.04
[truncated: 1,553 more rows]
